# Supplementary material for: Three new species of the primitively segmented spider genus Songthela (Araneae, Mesothelae) from Guizhou Province, China
Source: Zookeys. 2021 May 13;1037:57–71. doi: 10.3897/zookeys.1037.62916 (PMC8137636; doi:10.3897/zookeys.1037.62916)
Supplement: XML Treatment for Songthela [file zookeys.1037.62916-treatment1.xml]

<!DOCTYPE tp:taxon-treatment
  PUBLIC "-//TaxonX//DTD Taxonomic Treatment Publishing DTD v0 20100105//EN" "tax-treatment-NSO.dtd">
<tp:taxon-treatment xmlns:tp="http://www.plazi.org/taxpub"><tp:treatment-meta><kwd-group><label>Taxon classification</label><kwd><named-content xmlns:xlink="http://www.w3.org/1999/xlink" content-type="kingdom">Animalia</named-content></kwd><kwd><named-content xmlns:xlink="http://www.w3.org/1999/xlink" content-type="order">Araneae</named-content></kwd><kwd><named-content xmlns:xlink="http://www.w3.org/1999/xlink" content-type="family">Liphistiidae</named-content></kwd></kwd-group><mixed-citation publication-type="journal"><person-group><name><surname>Chen</surname><given-names>Zhaoyang</given-names></name><name><surname>Li</surname><given-names>Dengqing</given-names></name><name><surname>Li</surname><given-names>Daiqin</given-names></name><name><surname>Xu</surname><given-names>Xin</given-names></name></person-group><article-title>Three new species of the primitively segmented spider genus <italic><tp:taxon-name><tp:taxon-name-part taxon-name-part-type="genus" reg="Songthela">Songthela</tp:taxon-name-part></tp:taxon-name></italic> (<tp:taxon-name><tp:taxon-name-part taxon-name-part-type="order">Araneae</tp:taxon-name-part></tp:taxon-name>, <tp:taxon-name><tp:taxon-name-part taxon-name-part-type="suborder">Mesothelae</tp:taxon-name-part></tp:taxon-name>) from Guizhou Province, China</article-title><source>Zookeys</source><day>13</day><month>5</month><year>2021</year><volume>1037</volume><fpage>57</fpage><lpage>71</lpage><pub-id pub-id-type="doi">10.3897/zookeys.1037.62916</pub-id></mixed-citation></tp:treatment-meta><tp:nomenclature><label>Genus</label><tp:taxon-name><object-id xmlns:xlink="http://www.w3.org/1999/xlink" content-type="arpha" xlink:type="simple">85C58CB6-CA15-5AB0-A6EC-A6E567D8FDC9</object-id>
            <tp:taxon-name-part taxon-name-part-type="genus" reg="Songthela">Songthela</tp:taxon-name-part>
          </tp:taxon-name><tp:taxon-authority>Ono, 2000</tp:taxon-authority></tp:nomenclature><tp:treatment-sec sec-type="type species" id="SECID0ELMAE"><title>Type species.</title><p><italic><tp:taxon-name><tp:taxon-name-part taxon-name-part-type="genus" reg="Heptathela">Heptathela</tp:taxon-name-part> <tp:taxon-name-part taxon-name-part-type="species" reg="hangzhouensis">hangzhouensis</tp:taxon-name-part></tp:taxon-name></italic> Chen, Zhang &amp; Zhu, 1981</p></tp:treatment-sec><tp:treatment-sec sec-type="diagnosis" id="SECID0E3MAE"><title>Diagnosis.</title><p><italic><tp:taxon-name><tp:taxon-name-part taxon-name-part-type="genus" reg="Songthela">Songthela</tp:taxon-name-part></tp:taxon-name></italic> males can be distinguished from those of all other <tp:taxon-name><tp:taxon-name-part taxon-name-part-type="subfamily">Heptathelinae</tp:taxon-name-part></tp:taxon-name> genera by the contrategulum with serrated edges (Figs <xref ref-type="fig" rid="F3">3A, D, G</xref>, <xref ref-type="fig" rid="F4">4B, D, G</xref>, <xref ref-type="fig" rid="F5">5C, D, G</xref>); by the proximal portion of the conductor relatively narrow and smooth, the distal portion gradually narrowed into one long apical spine (Figs <xref ref-type="fig" rid="F4">4D, E</xref>, <xref ref-type="fig" rid="F5">5D, E</xref>) or two apical spines (Fig. <xref ref-type="fig" rid="F3">3A, B, D, E</xref>); and by the distal portion of the embolus slightly sclerotized with a wide and flat opening (Figs <xref ref-type="fig" rid="F3">3A, D</xref>, <xref ref-type="fig" rid="F4">4B, D</xref>, <xref ref-type="fig" rid="F5">5C, D</xref>). <italic><tp:taxon-name><tp:taxon-name-part taxon-name-part-type="genus" reg="Songthela">Songthela</tp:taxon-name-part></tp:taxon-name></italic> females differ from those of all other <tp:taxon-name><tp:taxon-name-part taxon-name-part-type="subfamily">Heptathelinae</tp:taxon-name-part></tp:taxon-name> genera by four receptacular clusters separated from each other, the median pair situated along the anterior margin of the bursa copulatrix or close to the dorsal wall of the bursa copulatrix with distinct tubular stalks, the lateral ones located dorsolaterally (Figs <xref ref-type="fig" rid="F3">3I–P</xref>, <xref ref-type="fig" rid="F4">4H–O</xref>, <xref ref-type="fig" rid="F5">5H–W</xref>).</p><fig id="F3" position="float" orientation="portrait"><object-id xmlns:xlink="http://www.w3.org/1999/xlink" content-type="doi" xlink:type="simple">10.3897/zookeys.1037.62916.figure3</object-id><object-id xmlns:xlink="http://www.w3.org/1999/xlink" content-type="arpha" xlink:type="simple">AA745590-CFBD-5E63-B52A-7DCBF8822A22</object-id><label>Figure 3.</label><caption><p>Male and female genital anatomy of <italic><tp:taxon-name><tp:taxon-name-part taxon-name-part-type="genus" reg="Songthela">Songthela</tp:taxon-name-part> <tp:taxon-name-part taxon-name-part-type="species" reg="liui">liui</tp:taxon-name-part></tp:taxon-name></italic> sp. nov. <bold>A, D</bold> palp prolateral view <bold>B, E</bold> palp ventral view <bold>C, G</bold> palp retrolateral view <bold>H</bold> palp distal view <bold>I–L</bold> vulva dorsal view <bold>M–P</bold> vulva ventral view <bold>A–H</bold> XUX–2018–375A (holotype) <bold>I, M</bold> XUX–2018–381 <bold>J, N</bold> XUX– 2018–383A <bold>K, O</bold> XUX–2018–387D <bold>L, P</bold> XUX–2018–387. Scale bars: 0.3 mm (<bold>A–E, G–P</bold>); 0.1 mm (<bold>F</bold>).</p></caption><graphic xmlns:xlink="http://www.w3.org/1999/xlink" xlink:href="zookeys-1037-057-g003.jpg" position="float" orientation="portrait" xlink:type="simple" id="oo_542517.jpg"><uri content-type="original_file" xlink:type="simple">https://binary.pensoft.net/fig/542517</uri></graphic></fig></tp:treatment-sec><tp:treatment-sec sec-type="Composition" id="SECID0E3QAE"><title>Composition.</title><p><italic><tp:taxon-name><tp:taxon-name-part taxon-name-part-type="genus" reg="Songthela">Songthela</tp:taxon-name-part> <tp:taxon-name-part taxon-name-part-type="species" reg="bristowei">bristowei</tp:taxon-name-part></tp:taxon-name></italic> (Gertsch, 1967), <italic><tp:taxon-name><tp:taxon-name-part taxon-name-part-type="genus" reg="Songthela">S.</tp:taxon-name-part> <tp:taxon-name-part taxon-name-part-type="species" reg="ciliensis">ciliensis</tp:taxon-name-part></tp:taxon-name></italic> (Yin, Tang &amp; Xu, 2003), <italic><tp:taxon-name><tp:taxon-name-part taxon-name-part-type="genus" reg="Songthela">S.</tp:taxon-name-part> <tp:taxon-name-part taxon-name-part-type="species" reg="goulouensis">goulouensis</tp:taxon-name-part></tp:taxon-name></italic> (Yin, 2001), <italic><tp:taxon-name><tp:taxon-name-part taxon-name-part-type="genus" reg="Songthela">S.</tp:taxon-name-part> <tp:taxon-name-part taxon-name-part-type="species" reg="hangzhouensis">hangzhouensis</tp:taxon-name-part></tp:taxon-name></italic> (Chen, Zhang &amp; Zhu, 1981), <italic><tp:taxon-name><tp:taxon-name-part taxon-name-part-type="genus" reg="Songthela">S.</tp:taxon-name-part> <tp:taxon-name-part taxon-name-part-type="species" reg="huangyang">huangyang</tp:taxon-name-part></tp:taxon-name></italic> Li, Liu, Li &amp; Xu, 2020, <italic><tp:taxon-name><tp:taxon-name-part taxon-name-part-type="genus" reg="Songthela">S.</tp:taxon-name-part> <tp:taxon-name-part taxon-name-part-type="species" reg="jianganensis">jianganensis</tp:taxon-name-part></tp:taxon-name></italic> (Chen, Gao, Zhu &amp; Luo, 1988), <italic><tp:taxon-name><tp:taxon-name-part taxon-name-part-type="genus" reg="Songthela">S.</tp:taxon-name-part> <tp:taxon-name-part taxon-name-part-type="species" reg="mangshan">mangshan</tp:taxon-name-part></tp:taxon-name></italic> (Bao, Yin &amp; Xu, 2003), <italic><tp:taxon-name><tp:taxon-name-part taxon-name-part-type="genus" reg="Songthela">S.</tp:taxon-name-part> <tp:taxon-name-part taxon-name-part-type="species" reg="pluma">pluma</tp:taxon-name-part></tp:taxon-name></italic> Yu, Li &amp; Zhang, 2018, <italic><tp:taxon-name><tp:taxon-name-part taxon-name-part-type="genus" reg="Songthela">S.</tp:taxon-name-part> <tp:taxon-name-part taxon-name-part-type="species" reg="pyriformis">pyriformis</tp:taxon-name-part></tp:taxon-name></italic> Li, Liu &amp; Xu, 2019, <italic><tp:taxon-name><tp:taxon-name-part taxon-name-part-type="genus" reg="Songthela">S.</tp:taxon-name-part> <tp:taxon-name-part taxon-name-part-type="species" reg="sapana">sapana</tp:taxon-name-part></tp:taxon-name></italic> (Ono, 2010), <italic><tp:taxon-name><tp:taxon-name-part taxon-name-part-type="genus" reg="Songthela">S.</tp:taxon-name-part> <tp:taxon-name-part taxon-name-part-type="species" reg="shei">shei</tp:taxon-name-part></tp:taxon-name></italic> (Xu &amp; Yin, 2001), <italic><tp:taxon-name><tp:taxon-name-part taxon-name-part-type="genus" reg="Songthela">S.</tp:taxon-name-part> <tp:taxon-name-part taxon-name-part-type="species" reg="shuyuan">shuyuan</tp:taxon-name-part></tp:taxon-name></italic> Li, Liu &amp; Xu, 2019, <italic><tp:taxon-name><tp:taxon-name-part taxon-name-part-type="genus" reg="Songthela">S.</tp:taxon-name-part> <tp:taxon-name-part taxon-name-part-type="species" reg="wosanensis">wosanensis</tp:taxon-name-part></tp:taxon-name></italic> (Wang &amp; Jiao, 1995), <italic><tp:taxon-name><tp:taxon-name-part taxon-name-part-type="genus" reg="Songthela">S.</tp:taxon-name-part> <tp:taxon-name-part taxon-name-part-type="species" reg="xiangnan">xiangnan</tp:taxon-name-part></tp:taxon-name></italic> Li, Liu, Li &amp; Xu, 2020, <italic><tp:taxon-name><tp:taxon-name-part taxon-name-part-type="genus" reg="Songthela">S.</tp:taxon-name-part> <tp:taxon-name-part taxon-name-part-type="species" reg="xianningensis">xianningensis</tp:taxon-name-part></tp:taxon-name></italic> (Yin, Tang, Zhao &amp; Chen, 2002), <italic><tp:taxon-name><tp:taxon-name-part taxon-name-part-type="genus" reg="Songthela">S.</tp:taxon-name-part> <tp:taxon-name-part taxon-name-part-type="species" reg="yunnanensis">yunnanensis</tp:taxon-name-part></tp:taxon-name></italic> (Song &amp; Haupt, 1984).</p></tp:treatment-sec><tp:treatment-sec sec-type="distribution" id="SECID0ESWAE"><title>Distribution.</title><p>Southern China (Guizhou, Hubei, Hunan, Sichuan, Yunnan, Zhejiang Provinces) and northern Vietnam (Lao Cai Province).</p></tp:treatment-sec><tp:treatment-sec><!--Section generated to contain objects referenced in tp:taxon-treatment.--><fig id="F4" position="float" orientation="portrait"><object-id xmlns:xlink="http://www.w3.org/1999/xlink" content-type="doi" xlink:type="simple">10.3897/zookeys.1037.62916.figure4</object-id><object-id xmlns:xlink="http://www.w3.org/1999/xlink" content-type="arpha" xlink:type="simple">9621A5A3-1B3E-53AA-9396-817BAFF1843A</object-id><label>Figure 4.</label><caption><p>Male and female genital anatomy of <italic><tp:taxon-name><tp:taxon-name-part taxon-name-part-type="genus" reg="Songthela">Songthela</tp:taxon-name-part> <tp:taxon-name-part taxon-name-part-type="species" reg="tianzhu">tianzhu</tp:taxon-name-part></tp:taxon-name></italic> sp. nov. <bold>A, D</bold> palp prolateral view <bold>B, E</bold> palp ventral view <bold>C, F</bold> palp retrolateral view <bold>G</bold> palp distal view <bold>H–K</bold> vulva dorsal view <bold>L–O</bold> vulva ventral view <bold>A–G</bold> XUX–2018–340A (holotype) <bold>H, L</bold> XUX–2018–339 <bold>I, M</bold> XUX–2018–338 <bold>J, N</bold> XUX–2018–340 <bold>K, O</bold> XUX–2018–341. Scale bars: 0.3 mm.</p></caption><graphic xmlns:xlink="http://www.w3.org/1999/xlink" xlink:href="zookeys-1037-057-g004.jpg" position="float" orientation="portrait" xlink:type="simple" id="oo_542518.jpg"><uri content-type="original_file" xlink:type="simple">https://binary.pensoft.net/fig/542518</uri></graphic></fig><fig id="F5" position="float" orientation="portrait"><object-id xmlns:xlink="http://www.w3.org/1999/xlink" content-type="doi" xlink:type="simple">10.3897/zookeys.1037.62916.figure5</object-id><object-id xmlns:xlink="http://www.w3.org/1999/xlink" content-type="arpha" xlink:type="simple">FDADE336-F8AC-58E3-B045-9361A7999C09</object-id><label>Figure 5.</label><caption><p>Male and female genital anatomy of <italic><tp:taxon-name><tp:taxon-name-part taxon-name-part-type="genus" reg="Songthela">Songthela</tp:taxon-name-part> <tp:taxon-name-part taxon-name-part-type="species" reg="yuping">yuping</tp:taxon-name-part></tp:taxon-name></italic> sp. nov. <bold>A, D</bold> palp prolateral view <bold>B, E</bold> palp ventral view <bold>C, F</bold> palp retrolateral view <bold>G</bold> palp distal view <bold>H–K</bold> vulva dorsal view <bold>L–O</bold> vulva ventral view <bold>A–G</bold> XUX–2018–380A (holotype) <bold>H, L</bold> XUX–2018–380 <bold>I, M</bold> XUX– 2018–374 <bold>J, N</bold> XUX–2018–377 <bold>K, O</bold> XUX–2018–382 <bold>P, T</bold> XUX–2018–382A <bold>Q, U</bold> XUX–2018–375 <bold>R, V</bold> XUX–2018–379 <bold>S, W</bold> XUX–2018–373. Scale bars: 0.3 mm.</p></caption><graphic xmlns:xlink="http://www.w3.org/1999/xlink" xlink:href="zookeys-1037-057-g005.jpg" position="float" orientation="portrait" xlink:type="simple" id="oo_542519.jpg"><uri content-type="original_file" xlink:type="simple">https://binary.pensoft.net/fig/542519</uri></graphic></fig></tp:treatment-sec></tp:taxon-treatment>
