# Supplementary material for: Three new species of the primitively segmented spider genus Songthela (Araneae, Mesothelae) from Guizhou Province, China
Source: Zookeys. 2021 May 13;1037:57–71. doi: 10.3897/zookeys.1037.62916 (PMC8137636; doi:10.3897/zookeys.1037.62916)
Supplement: XML Treatment for Songthela liui [file zookeys.1037.62916-treatment2.xml]

<!DOCTYPE tp:taxon-treatment
  PUBLIC "-//TaxonX//DTD Taxonomic Treatment Publishing DTD v0 20100105//EN" "tax-treatment-NSO.dtd">
<tp:taxon-treatment xmlns:tp="http://www.plazi.org/taxpub"><tp:treatment-meta><kwd-group><label>Taxon classification</label><kwd><named-content xmlns:xlink="http://www.w3.org/1999/xlink" content-type="kingdom">Animalia</named-content></kwd><kwd><named-content xmlns:xlink="http://www.w3.org/1999/xlink" content-type="order">Araneae</named-content></kwd><kwd><named-content xmlns:xlink="http://www.w3.org/1999/xlink" content-type="family">Liphistiidae</named-content></kwd></kwd-group><mixed-citation publication-type="journal"><person-group><name><surname>Chen</surname><given-names>Zhaoyang</given-names></name><name><surname>Li</surname><given-names>Dengqing</given-names></name><name><surname>Li</surname><given-names>Daiqin</given-names></name><name><surname>Xu</surname><given-names>Xin</given-names></name></person-group><article-title>Three new species of the primitively segmented spider genus <italic><tp:taxon-name><tp:taxon-name-part taxon-name-part-type="genus" reg="Songthela">Songthela</tp:taxon-name-part></tp:taxon-name></italic> (<tp:taxon-name><tp:taxon-name-part taxon-name-part-type="order">Araneae</tp:taxon-name-part></tp:taxon-name>, <tp:taxon-name><tp:taxon-name-part taxon-name-part-type="suborder">Mesothelae</tp:taxon-name-part></tp:taxon-name>) from Guizhou Province, China</article-title><source>Zookeys</source><day>13</day><month>5</month><year>2021</year><volume>1037</volume><fpage>57</fpage><lpage>71</lpage><pub-id pub-id-type="doi">10.3897/zookeys.1037.62916</pub-id></mixed-citation></tp:treatment-meta><tp:nomenclature><tp:taxon-name><object-id xmlns:xlink="http://www.w3.org/1999/xlink" content-type="arpha" xlink:type="simple">DB8F10A3-1C6D-585D-9827-41886FF5992F</object-id>
            <tp:taxon-name-part taxon-name-part-type="genus" reg="Songthela">Songthela</tp:taxon-name-part>
            <tp:taxon-name-part taxon-name-part-type="species" reg="liui">liui</tp:taxon-name-part>
            <object-id xmlns:xlink="http://www.w3.org/1999/xlink" content-type="zoobank" xlink:type="simple">http://zoobank.org/D485CADB-3AC6-49BA-BF06-805D00DB9390</object-id>
          </tp:taxon-name><tp:taxon-status xmlns:xlink="http://www.w3.org/1999/xlink" xlink:type="simple">sp. nov.</tp:taxon-status><xref ref-type="fig" rid="F3">Figure 3</xref></tp:nomenclature><tp:treatment-sec sec-type="type material" id="SECID0EDYAE"><title>Type material.</title><p><bold><italic>Holotype</italic>:</bold> China · 1 ♂; Guizhou Province, Tongren City, Yuping Autonomous County, Zhujiachang Town, Yutang Village; <named-content xmlns:xlink="http://www.w3.org/1999/xlink" content-type="dwc:verbatimCoordinates" xlink:type="simple"><named-content content-type="geo-json" specific-use="{&#34;type&#34;:&#34;Point&#34;,&#34;coordinates&#34;:[108.890000,27.300000]}" id="NCID0ERYAE" xlink:type="simple">27.30°N, 108.89°E</named-content></named-content>; alt. 542 m; 17 August 2018; D. Li, F.X. Liu, X. Xu, D.Q. Li and L. Yu leg.; XUX–2018–375A (matured on 5 May 2019 at <named-content xmlns:xlink="http://www.w3.org/1999/xlink" content-type="dwc:institutional_code" xlink:type="simple">HNU</named-content>). <bold><italic>Paratypes</italic></bold>: China · 1 ♀; same data as for the holotype; XUX–2018–381 · 9 ♀♀; Guizhou Province, Qiandongnan Autonomous Prefecture, Cengong County, Xiajiaao Village; <named-content xmlns:xlink="http://www.w3.org/1999/xlink" content-type="dwc:verbatimCoordinates" xlink:type="simple"><named-content content-type="geo-json" specific-use="{&#34;type&#34;:&#34;Point&#34;,&#34;coordinates&#34;:[108.830000,27.460000]}" id="NCID0EBZAE" xlink:type="simple">27.46°N, 108.83°E</named-content></named-content>; alt. 552–553 m; 17 August 2018; D. Li, F.X. Liu, X. Xu, D.Q. Li and L. Yu leg.; XUX–2018–383, 383A, 385, 386, 387, 387A, 387C, 387D, 387E.</p></tp:treatment-sec><tp:treatment-sec sec-type="diagnosis" id="SECID0EGZAE"><title>Diagnosis.</title><p>Male of <italic><tp:taxon-name><tp:taxon-name-part taxon-name-part-type="genus" reg="Songthela">S.</tp:taxon-name-part> <tp:taxon-name-part taxon-name-part-type="species" reg="liui">liui</tp:taxon-name-part></tp:taxon-name></italic> sp. nov. resembles that of <italic><tp:taxon-name><tp:taxon-name-part taxon-name-part-type="genus" reg="Songthela">S.</tp:taxon-name-part> <tp:taxon-name-part taxon-name-part-type="species" reg="hangzhouensis">hangzhouensis</tp:taxon-name-part></tp:taxon-name></italic>, but can be distinguished from the latter by the base of the lower spine of the conductor wider and with a small spur (Fig. <xref ref-type="fig" rid="F3">3A, B, D–F</xref>), and by the tegulum with a small terminal apophysis (Fig. <xref ref-type="fig" rid="F3">3B, C, E, G, H</xref>); from that of <italic><tp:taxon-name><tp:taxon-name-part taxon-name-part-type="genus" reg="Songthela">S.</tp:taxon-name-part> <tp:taxon-name-part taxon-name-part-type="species" reg="goulouensis">goulouensis</tp:taxon-name-part></tp:taxon-name></italic> by the conductor with a shorter upper spine and the base of the lower spine of the conductor wider with a small spur (Fig. <xref ref-type="fig" rid="F3">3A, B, D–F</xref>), and by the marginal tegular apophysis with a slightly helicoid edge (Fig. <xref ref-type="fig" rid="F3">3B, C, E, G, H</xref>); from that of <italic><tp:taxon-name><tp:taxon-name-part taxon-name-part-type="genus" reg="Songthela">S.</tp:taxon-name-part> <tp:taxon-name-part taxon-name-part-type="species" reg="shuyuan">shuyuan</tp:taxon-name-part></tp:taxon-name></italic> by the contrategulum with an apophysis proximally (Fig. <xref ref-type="fig" rid="F3">3A, D</xref>), and by the base of the lower spine of the conductor wider with a small spur (Fig. <xref ref-type="fig" rid="F3">3B, E, F</xref>); from that of <italic><tp:taxon-name><tp:taxon-name-part taxon-name-part-type="genus" reg="Songthela">S.</tp:taxon-name-part> <tp:taxon-name-part taxon-name-part-type="species" reg="yuping">yuping</tp:taxon-name-part></tp:taxon-name></italic> sp. nov. by the conductor with two apical spines (Fig. <xref ref-type="fig" rid="F3">3A, B, D, E</xref>), by the contrategulum with smaller marginal teeth (Fig. <xref ref-type="fig" rid="F3">3A, D</xref>); from those of other <italic><tp:taxon-name><tp:taxon-name-part taxon-name-part-type="genus" reg="Songthela">Songthela</tp:taxon-name-part></tp:taxon-name></italic> species by the conductor with two conspicuous apical spines (Fig. <xref ref-type="fig" rid="F3">3A, B, D, E</xref>). Females of <italic><tp:taxon-name><tp:taxon-name-part taxon-name-part-type="genus" reg="Songthela">S.</tp:taxon-name-part> <tp:taxon-name-part taxon-name-part-type="species" reg="liui">liui</tp:taxon-name-part></tp:taxon-name></italic> sp. nov. can be distinguished from those of <italic><tp:taxon-name><tp:taxon-name-part taxon-name-part-type="genus" reg="Songthela">S.</tp:taxon-name-part> <tp:taxon-name-part taxon-name-part-type="species" reg="hangzhouensis">hangzhouensis</tp:taxon-name-part></tp:taxon-name></italic> by the bases of the median receptacular clusters separated from each other (Fig. <xref ref-type="fig" rid="F3">3I–P</xref>); from those of <italic><tp:taxon-name><tp:taxon-name-part taxon-name-part-type="genus" reg="Songthela">S.</tp:taxon-name-part> <tp:taxon-name-part taxon-name-part-type="species" reg="shuyuan">shuyuan</tp:taxon-name-part></tp:taxon-name></italic> by the median receptacular clusters with shorter stalks (Fig. <xref ref-type="fig" rid="F3">3I–P</xref>); from those of <italic><tp:taxon-name><tp:taxon-name-part taxon-name-part-type="genus" reg="Songthela">S.</tp:taxon-name-part> <tp:taxon-name-part taxon-name-part-type="species" reg="yuping">yuping</tp:taxon-name-part></tp:taxon-name></italic> sp. nov. by the middle receptacular clusters situated at anterior margin of the bursa copulatrix, and distinctly larger than the lateral ones, and by the middle genital stalks separated from each other basally (Fig. <xref ref-type="fig" rid="F3">3I–P</xref>); and from those of other <italic><tp:taxon-name><tp:taxon-name-part taxon-name-part-type="genus" reg="Songthela">Songthela</tp:taxon-name-part></tp:taxon-name></italic> species by the middle receptacular clusters larger than the lateral ones and the bases of the middle ones close to the lateral ones (Fig. <xref ref-type="fig" rid="F3">3I–P</xref>).</p></tp:treatment-sec><tp:treatment-sec sec-type="description" id="SECID0ER5AE"><title>Description.</title><p><bold>Male</bold> (holotype; Fig. <xref ref-type="fig" rid="F1">1E</xref>). Carapace dark reddish brown, opisthosoma slightly reddish brown, with 12 dark reddish brown tergites, close to each other, 2–6 larger than others, and the 4<sup>th</sup> largest; sternum narrow, much longer than wide; a few pointed hairs running over ocular area; chelicerae robust with promargin of cheliceral groove with 9 denticles of variable size; legs with hairs and spines; 7 spinnerets. Measurements: <abbrev xmlns:xlink="http://www.w3.org/1999/xlink" xlink:title="body length" id="ABBRID0E65AE" xlink:type="simple">BL</abbrev> 14.25, <abbrev xmlns:xlink="http://www.w3.org/1999/xlink" xlink:title="carapace length" id="ABBRID0ED6AE" xlink:type="simple">CL</abbrev> 6.33, <abbrev xmlns:xlink="http://www.w3.org/1999/xlink" xlink:title="carapace width" id="ABBRID0EH6AE" xlink:type="simple">CW</abbrev> 5.21, <abbrev xmlns:xlink="http://www.w3.org/1999/xlink" xlink:title="opisthosoma length" id="ABBRID0EL6AE" xlink:type="simple">OL</abbrev> 6.78, <abbrev xmlns:xlink="http://www.w3.org/1999/xlink" xlink:title="opisthosoma width" id="ABBRID0EP6AE" xlink:type="simple">OW</abbrev> 4.62; <abbrev xmlns:xlink="http://www.w3.org/1999/xlink" xlink:title="anterior lateral eyes" id="ABBRID0ET6AE" xlink:type="simple">ALE</abbrev> &gt; <abbrev xmlns:xlink="http://www.w3.org/1999/xlink" xlink:title="posterior lateral eyes" id="ABBRID0EX6AE" xlink:type="simple">PLE</abbrev> &gt; <abbrev xmlns:xlink="http://www.w3.org/1999/xlink" xlink:title="posterior median eyes" id="ABBRID0E26AE" xlink:type="simple">PME</abbrev> &gt; <abbrev xmlns:xlink="http://www.w3.org/1999/xlink" xlink:title="anterior median eyes" id="ABBRID0EAAAG" xlink:type="simple">AME</abbrev>; leg I 18.44 (5.26 + 2.44 + 4.01 + 4.40 + 2.33), leg II 18.95 (4.72 + 2.54 + 4.02 + 4.95 + 2.72), leg III 21.33 (5.10 + 2.22 + 4.48 + 6.48 + 3.05), leg IV 27.85 (6.44 + 2.64 + 5.65 + 9.24 + 3.88).</p><p><bold><italic>Palp</italic>.</bold> Paracymbium with numerous setae and spines at the tip, with an apophysis ventrally (Fig. <xref ref-type="fig" rid="F3">3B</xref>). Contrategulum with a small apophysis and three teeth proximally, the marginal teeth arranged sparsely and gradually split into two edges distally (Fig. <xref ref-type="fig" rid="F3">3A, D</xref>). The marginal tegular apophysis and the dorsal extension of terminal tegular apophysis with helicoid edges, and with a small triangular terminal tegular apophysis retrolaterally (Fig. <xref ref-type="fig" rid="F3">3B, C, E, G, H</xref>). Conductor smooth, fused with embolus basally, with two apical spines and a spur at the base of the lower spine from ventral view (Fig. <xref ref-type="fig" rid="F3">3A, B, D–F</xref>). Embolus with a flat opening distally and numerous ribbed ridges in middle and distal portion (Fig. <xref ref-type="fig" rid="F3">3A–E, G</xref>).</p><p><bold>Female</bold> (XUX–2018–381; Fig. <xref ref-type="fig" rid="F1">1D</xref>). Carapace dark reddish brown, opisthosoma slightly brown, with 12 dark brown tergites, close to each other, 2–6 larger than others, and the 4<sup>th</sup> largest; sternum narrow, much longer than wide; a few pointed hairs running over ocular area; chelicerae robust with promargin of cheliceral groove with 13 denticles of variable size; legs with hairs and spines; 7 spinnerets. Measurements: <abbrev xmlns:xlink="http://www.w3.org/1999/xlink" xlink:title="body length" id="ABBRID0EJBAG" xlink:type="simple">BL</abbrev> 14.97, <abbrev xmlns:xlink="http://www.w3.org/1999/xlink" xlink:title="carapace length" id="ABBRID0ENBAG" xlink:type="simple">CL</abbrev> 6.81, <abbrev xmlns:xlink="http://www.w3.org/1999/xlink" xlink:title="carapace width" id="ABBRID0ERBAG" xlink:type="simple">CW</abbrev> 5.66, <abbrev xmlns:xlink="http://www.w3.org/1999/xlink" xlink:title="opisthosoma length" id="ABBRID0EVBAG" xlink:type="simple">OL</abbrev> 7.17, <abbrev xmlns:xlink="http://www.w3.org/1999/xlink" xlink:title="opisthosoma width" id="ABBRID0EZBAG" xlink:type="simple">OW</abbrev> 5.13; <abbrev xmlns:xlink="http://www.w3.org/1999/xlink" xlink:title="anterior lateral eyes" id="ABBRID0E4BAG" xlink:type="simple">ALE</abbrev> &gt; <abbrev xmlns:xlink="http://www.w3.org/1999/xlink" xlink:title="posterior lateral eyes" id="ABBRID0EBCAG" xlink:type="simple">PLE</abbrev> &gt; <abbrev xmlns:xlink="http://www.w3.org/1999/xlink" xlink:title="posterior median eyes" id="ABBRID0EFCAG" xlink:type="simple">PME</abbrev> &gt; <abbrev xmlns:xlink="http://www.w3.org/1999/xlink" xlink:title="anterior median eyes" id="ABBRID0EJCAG" xlink:type="simple">AME</abbrev>; palp 10.96 (3.67 + 1.81 + 2.46 + 3.02), leg I 13.70 (4.08 + 2.33 + 2.79 + 2.74 + 1.76), leg II 13.40 (4.01 + 2.28 + 2.45 + 2.79 + 1.87), leg III 14.66 (4.17 + 2.28 + 2.73 + 3.39 + 2.09), leg IV 20.35 (5.57 + 2.74 + 3.72 + 5.57 + 2.75).</p><p><bold><italic>Female genitalia</italic>.</bold> Two pairs of receptacular clusters with tubular stalks. The middle pair of receptacular clusters situated at anterior margin of bursa copulatrix, separated from each other, larger than the lateral ones. The lateral ones ellipsoidal, situated dorsolaterally with short genital stalks. The bases of the middle receptacular clusters close to those of the lateral ones (Fig. <xref ref-type="fig" rid="F3">3I–P</xref>).</p></tp:treatment-sec><tp:treatment-sec sec-type="variation" id="SECID0EYCAG"><title>Variation.</title><p>Females vary in body size. The range of measurements as follows (<italic>N</italic> = 10): <abbrev xmlns:xlink="http://www.w3.org/1999/xlink" xlink:title="body length" id="ABBRID0EADAG" xlink:type="simple">BL</abbrev> 10.51–14.76, <abbrev xmlns:xlink="http://www.w3.org/1999/xlink" xlink:title="carapace length" id="ABBRID0EEDAG" xlink:type="simple">CL</abbrev> 4.84–6.24, <abbrev xmlns:xlink="http://www.w3.org/1999/xlink" xlink:title="carapace width" id="ABBRID0EIDAG" xlink:type="simple">CW</abbrev> 4.08–5.95, <abbrev xmlns:xlink="http://www.w3.org/1999/xlink" xlink:title="opisthosoma length" id="ABBRID0EMDAG" xlink:type="simple">OL</abbrev> 4.71–7.39, <abbrev xmlns:xlink="http://www.w3.org/1999/xlink" xlink:title="opisthosoma width" id="ABBRID0EQDAG" xlink:type="simple">OW</abbrev> 3.86–5.48. The number of promargin of cheliceral groove varies from 11–13 (<italic>N</italic> = 10). There are 7 or 8 spinnerets. Moreover, female genitalia are somewhat variable: the median pair of receptacular clusters are different in shape, mushroom-like (Fig. <xref ref-type="fig" rid="F3">3J, K, N, O</xref>), triangular (Fig. <xref ref-type="fig" rid="F3">3I, M</xref>), or ovoid (Fig. <xref ref-type="fig" rid="F3">3L, P</xref>); the genital stalks of the middle receptacular clusters slightly vary in length (Fig. <xref ref-type="fig" rid="F3">3I–P</xref>).</p></tp:treatment-sec><tp:treatment-sec sec-type="etymology" id="SECID0EGEAG"><title>Etymology.</title><p>The specific name is dedicated to Mr Fengxiang Liu for his kind instructions on all our collection.</p></tp:treatment-sec><tp:treatment-sec sec-type="distribution" id="SECID0ELEAG"><title>Distribution.</title><p>Guizhou (Tianzhu, Cengong) Province, China.</p></tp:treatment-sec><tp:treatment-sec sec-type="GenBank accession number" id="SECID0EQEAG"><title>GenBank accession number.</title><p>Holotype, XUX–2018–375A: <ext-link xmlns:xlink="http://www.w3.org/1999/xlink" ext-link-type="gen" xlink:href="MW450989" xlink:type="simple">MW450989</ext-link>; Paratypes, XUX–2018–383: <ext-link xmlns:xlink="http://www.w3.org/1999/xlink" ext-link-type="gen" xlink:href="MW808998" xlink:type="simple">MW808998</ext-link>; XUX–2018–383A: <ext-link xmlns:xlink="http://www.w3.org/1999/xlink" ext-link-type="gen" xlink:href="MW808999" xlink:type="simple">MW808999</ext-link>; XUX–2018–385: <ext-link xmlns:xlink="http://www.w3.org/1999/xlink" ext-link-type="gen" xlink:href="MW809000" xlink:type="simple">MW809000</ext-link>; XUX–2018–386: <ext-link xmlns:xlink="http://www.w3.org/1999/xlink" ext-link-type="gen" xlink:href="MW809001" xlink:type="simple">MW809001</ext-link>; XUX–2018–387: <ext-link xmlns:xlink="http://www.w3.org/1999/xlink" ext-link-type="gen" xlink:href="MW809002" xlink:type="simple">MW809002</ext-link>; XUX–2018–387A: <ext-link xmlns:xlink="http://www.w3.org/1999/xlink" ext-link-type="gen" xlink:href="MW809003" xlink:type="simple">MW809003</ext-link>; XUX–2018–387B: <ext-link xmlns:xlink="http://www.w3.org/1999/xlink" ext-link-type="gen" xlink:href="MW809004" xlink:type="simple">MW809004</ext-link>; XUX–2018–381: <ext-link xmlns:xlink="http://www.w3.org/1999/xlink" ext-link-type="gen" xlink:href="MW809005" xlink:type="simple">MW809005</ext-link>.</p></tp:treatment-sec><tp:treatment-sec sec-type="remarks" id="SECID0EDGAG"><title>Remarks.</title><p>Although liphistiid spiders are known to have a high level of endemism with the increasing number of our collected liphistiid specimens, we have found more than one species in a few localities and also a few widespread species in the genus <italic><tp:taxon-name><tp:taxon-name-part taxon-name-part-type="genus" reg="Songthela">Songthela</tp:taxon-name-part></tp:taxon-name></italic> (unpublished data). In this study, we diagnosed two new <italic><tp:taxon-name><tp:taxon-name-part taxon-name-part-type="genus" reg="Songthela">Songthela</tp:taxon-name-part></tp:taxon-name></italic> species, <italic><tp:taxon-name><tp:taxon-name-part taxon-name-part-type="genus" reg="Songthela">S.</tp:taxon-name-part> <tp:taxon-name-part taxon-name-part-type="species" reg="liui">liui</tp:taxon-name-part></tp:taxon-name></italic> sp. nov. and <italic><tp:taxon-name><tp:taxon-name-part taxon-name-part-type="genus" reg="Songthela">S.</tp:taxon-name-part> <tp:taxon-name-part taxon-name-part-type="species" reg="yuping">yuping</tp:taxon-name-part></tp:taxon-name></italic> sp. nov., after examining the specimens collected from Yutang Village, Zhujiachang Town, Yuping Autonomous County, Tongren City, Guizhou Province, based not only on male and female genital morphology, but also the genetic distances of <abbrev xmlns:xlink="http://www.w3.org/1999/xlink" xlink:title="cytochrome c oxidase subunit I" id="ABBRID0ENHAG" xlink:type="simple">COI</abbrev>. We provide the intraspecific genetic distances of <italic><tp:taxon-name><tp:taxon-name-part taxon-name-part-type="genus" reg="Songthela">S.</tp:taxon-name-part> <tp:taxon-name-part taxon-name-part-type="species" reg="liui">liui</tp:taxon-name-part></tp:taxon-name></italic> sp. nov., and the interspecific genetic distances among the three new species, as well as among the new species and other known species (<italic><tp:taxon-name><tp:taxon-name-part taxon-name-part-type="genus" reg="Songthela">S.</tp:taxon-name-part> <tp:taxon-name-part taxon-name-part-type="species" reg="goulouensis">goulouensis</tp:taxon-name-part></tp:taxon-name></italic>, <italic><tp:taxon-name><tp:taxon-name-part taxon-name-part-type="genus" reg="Songthela">S.</tp:taxon-name-part> <tp:taxon-name-part taxon-name-part-type="species" reg="huangyang">huangyang</tp:taxon-name-part></tp:taxon-name></italic>, <italic><tp:taxon-name><tp:taxon-name-part taxon-name-part-type="genus" reg="Songthela">S.</tp:taxon-name-part> <tp:taxon-name-part taxon-name-part-type="species" reg="pyriformis">pyriformis</tp:taxon-name-part></tp:taxon-name></italic>, <italic><tp:taxon-name><tp:taxon-name-part taxon-name-part-type="genus" reg="Songthela">S.</tp:taxon-name-part> <tp:taxon-name-part taxon-name-part-type="species" reg="shuyuan">shuyuan</tp:taxon-name-part></tp:taxon-name></italic> and <italic><tp:taxon-name><tp:taxon-name-part taxon-name-part-type="genus" reg="Songthela">S.</tp:taxon-name-part> <tp:taxon-name-part taxon-name-part-type="species" reg="xiangnan">xiangnan</tp:taxon-name-part></tp:taxon-name></italic>) (Table <xref ref-type="table" rid="T1">1</xref>). The interspecific genetic distances were estimated based on the holotype of each species, except for <italic><tp:taxon-name><tp:taxon-name-part taxon-name-part-type="genus" reg="Songthela">S.</tp:taxon-name-part> <tp:taxon-name-part taxon-name-part-type="species" reg="goulouensis">goulouensis</tp:taxon-name-part></tp:taxon-name></italic>, which was based on the publicly available <abbrev xmlns:xlink="http://www.w3.org/1999/xlink" xlink:title="cytochrome c oxidase subunit I" id="ABBRID0ECKAG" xlink:type="simple">COI</abbrev> sequence from the GenBank along with its descriptions (<xref ref-type="bibr" rid="B4">Li et al. 2019</xref>, <xref ref-type="bibr" rid="B3">2020</xref>).</p></tp:treatment-sec><tp:treatment-sec><!--Section generated to contain objects referenced in tp:taxon-treatment.--><fig id="F3" position="float" orientation="portrait"><object-id xmlns:xlink="http://www.w3.org/1999/xlink" content-type="doi" xlink:type="simple">10.3897/zookeys.1037.62916.figure3</object-id><object-id xmlns:xlink="http://www.w3.org/1999/xlink" content-type="arpha" xlink:type="simple">AA745590-CFBD-5E63-B52A-7DCBF8822A22</object-id><label>Figure 3.</label><caption><p>Male and female genital anatomy of <italic><tp:taxon-name><tp:taxon-name-part taxon-name-part-type="genus" reg="Songthela">Songthela</tp:taxon-name-part> <tp:taxon-name-part taxon-name-part-type="species" reg="liui">liui</tp:taxon-name-part></tp:taxon-name></italic> sp. nov. <bold>A, D</bold> palp prolateral view <bold>B, E</bold> palp ventral view <bold>C, G</bold> palp retrolateral view <bold>H</bold> palp distal view <bold>I–L</bold> vulva dorsal view <bold>M–P</bold> vulva ventral view <bold>A–H</bold> XUX–2018–375A (holotype) <bold>I, M</bold> XUX–2018–381 <bold>J, N</bold> XUX– 2018–383A <bold>K, O</bold> XUX–2018–387D <bold>L, P</bold> XUX–2018–387. Scale bars: 0.3 mm (<bold>A–E, G–P</bold>); 0.1 mm (<bold>F</bold>).</p></caption><graphic xmlns:xlink="http://www.w3.org/1999/xlink" xlink:href="zookeys-1037-057-g003.jpg" position="float" orientation="portrait" xlink:type="simple" id="oo_542517.jpg"><uri content-type="original_file" xlink:type="simple">https://binary.pensoft.net/fig/542517</uri></graphic></fig><fig id="F1" position="float" orientation="portrait"><object-id xmlns:xlink="http://www.w3.org/1999/xlink" content-type="doi" xlink:type="simple">10.3897/zookeys.1037.62916.figure1</object-id><object-id xmlns:xlink="http://www.w3.org/1999/xlink" content-type="arpha" xlink:type="simple">89D0FBF2-75D8-5FB4-857D-9E54600AB5B9</object-id><label>Figure 1.</label><caption><p>Microhabitat and general somatic morphology of three new <italic><tp:taxon-name><tp:taxon-name-part taxon-name-part-type="genus" reg="Songthela">Songthela</tp:taxon-name-part></tp:taxon-name></italic> species <bold>A–E</bold><italic><tp:taxon-name><tp:taxon-name-part taxon-name-part-type="genus" reg="Songthela">Songthela</tp:taxon-name-part> <tp:taxon-name-part taxon-name-part-type="species" reg="liui">liui</tp:taxon-name-part></tp:taxon-name></italic> sp. nov.: <bold>D</bold> XUX–2018–381, female <bold>E</bold> XUX–2018–375A, male <bold>F–I</bold><italic><tp:taxon-name><tp:taxon-name-part taxon-name-part-type="genus" reg="Songthela">Songthela</tp:taxon-name-part> <tp:taxon-name-part taxon-name-part-type="species" reg="tianzhu">tianzhu</tp:taxon-name-part></tp:taxon-name></italic> sp. nov.: <bold>I</bold> XUX–2018–339, female <bold>J–N</bold><italic><tp:taxon-name><tp:taxon-name-part taxon-name-part-type="genus" reg="Songthela">Songthela</tp:taxon-name-part> <tp:taxon-name-part taxon-name-part-type="species" reg="yuping">yuping</tp:taxon-name-part></tp:taxon-name></italic> sp. nov.: <bold>M</bold> XUX–2018–380, female <bold>N</bold> XUX–2018–380A, male <bold>A, F, J</bold> microhabitat <bold>B, C, G, H, K, L</bold> the trapdoor with the door closed and open <bold>D, E, I, M, N</bold> dorsal view. Scale bars: 3 mm (<bold>D, E, I, M, N</bold>).</p></caption><graphic xmlns:xlink="http://www.w3.org/1999/xlink" xlink:href="zookeys-1037-057-g001.jpg" position="float" orientation="portrait" xlink:type="simple" id="oo_542515.jpg"><uri content-type="original_file" xlink:type="simple">https://binary.pensoft.net/fig/542515</uri></graphic></fig><table-wrap id="T1" position="float" orientation="portrait"><label>Table 1.</label><caption><p>Genetic distances within and among the three new species in this study and among the three new species and five known species based on <abbrev xmlns:xlink="http://www.w3.org/1999/xlink" xlink:title="cytochrome c oxidase subunit I" id="ABBRID0EUMAC" xlink:type="simple">COI</abbrev> sequences (<abbrev xmlns:xlink="http://www.w3.org/1999/xlink" xlink:title="Kimura 2-parameter" id="ABBRID0EYMAC" xlink:type="simple">K2P</abbrev>/<italic>p</italic>-distance). The GenBank accession codes of the known species and the number of specimens of each new species that were used to calculate the genetic distances are provided in parentheses. The specimen code and the GenBank accession code of the new species are provided in the descriptions.</p></caption><table id="TID0EQBAG" rules="all"><tbody><tr><th rowspan="1" colspan="1"/><th rowspan="1" colspan="1"><italic><tp:taxon-name><tp:taxon-name-part taxon-name-part-type="genus" reg="Songthela">S.</tp:taxon-name-part> <tp:taxon-name-part taxon-name-part-type="species" reg="liui">liui</tp:taxon-name-part></tp:taxon-name></italic> sp. nov. (<italic>N</italic> = 9)</th><th rowspan="1" colspan="1"><italic><tp:taxon-name><tp:taxon-name-part taxon-name-part-type="genus" reg="Songthela">S.</tp:taxon-name-part> <tp:taxon-name-part taxon-name-part-type="species" reg="tianzhu">tianzhu</tp:taxon-name-part></tp:taxon-name></italic> sp. nov. (<italic>N</italic> = 21)</th><th rowspan="1" colspan="1"><italic><tp:taxon-name><tp:taxon-name-part taxon-name-part-type="genus" reg="Songthela">S.</tp:taxon-name-part> <tp:taxon-name-part taxon-name-part-type="species" reg="yuping">yuping</tp:taxon-name-part></tp:taxon-name></italic> sp. nov. (<italic>N</italic> = 9)</th><th rowspan="1" colspan="1">
                <italic><tp:taxon-name><tp:taxon-name-part taxon-name-part-type="genus" reg="Songthela">S.</tp:taxon-name-part> <tp:taxon-name-part taxon-name-part-type="species" reg="goulouensis">goulouensis</tp:taxon-name-part></tp:taxon-name></italic>
              </th><th rowspan="1" colspan="1">
                <italic><tp:taxon-name><tp:taxon-name-part taxon-name-part-type="genus" reg="Songthela">S.</tp:taxon-name-part> <tp:taxon-name-part taxon-name-part-type="species" reg="huangyang">huangyang</tp:taxon-name-part></tp:taxon-name></italic>
              </th><th rowspan="1" colspan="1">
                <italic><tp:taxon-name><tp:taxon-name-part taxon-name-part-type="genus" reg="Songthela">S.</tp:taxon-name-part> <tp:taxon-name-part taxon-name-part-type="species" reg="pyriformis">pyriformis</tp:taxon-name-part></tp:taxon-name></italic>
              </th><th rowspan="1" colspan="1">
                <italic><tp:taxon-name><tp:taxon-name-part taxon-name-part-type="genus" reg="Songthela">S.</tp:taxon-name-part> <tp:taxon-name-part taxon-name-part-type="species" reg="shuyuan">shuyuan</tp:taxon-name-part></tp:taxon-name></italic>
              </th></tr><tr><td rowspan="1" colspan="1"><italic><tp:taxon-name><tp:taxon-name-part taxon-name-part-type="genus" reg="Songthela">S.</tp:taxon-name-part> <tp:taxon-name-part taxon-name-part-type="species" reg="liui">liui</tp:taxon-name-part></tp:taxon-name></italic> sp. nov.</td><td rowspan="1" colspan="1">0.1/0.1%</td><td rowspan="1" colspan="1">–</td><td rowspan="1" colspan="1">–</td><td rowspan="1" colspan="1">–</td><td rowspan="1" colspan="1">–</td><td rowspan="1" colspan="1">–</td><td rowspan="1" colspan="1">–</td></tr><tr><td rowspan="1" colspan="1"><italic><tp:taxon-name><tp:taxon-name-part taxon-name-part-type="genus" reg="Songthela">S.</tp:taxon-name-part> <tp:taxon-name-part taxon-name-part-type="species" reg="tianzhu">tianzhu</tp:taxon-name-part></tp:taxon-name></italic> sp. nov.</td><td rowspan="1" colspan="1">18.4/16.2%</td><td rowspan="1" colspan="1">0.9/0.9%</td><td rowspan="1" colspan="1">–</td><td rowspan="1" colspan="1">–</td><td rowspan="1" colspan="1">–</td><td rowspan="1" colspan="1">–</td><td rowspan="1" colspan="1">–</td></tr><tr><td rowspan="1" colspan="1"><italic><tp:taxon-name><tp:taxon-name-part taxon-name-part-type="genus" reg="Songthela">S.</tp:taxon-name-part> <tp:taxon-name-part taxon-name-part-type="species" reg="yuping">yuping</tp:taxon-name-part></tp:taxon-name></italic> sp. nov.</td><td rowspan="1" colspan="1">17.3/15.3%</td><td rowspan="1" colspan="1">6.6/6.2%</td><td rowspan="1" colspan="1">0/0%</td><td rowspan="1" colspan="1">–</td><td rowspan="1" colspan="1">–</td><td rowspan="1" colspan="1">–</td><td rowspan="1" colspan="1">–</td></tr><tr><td rowspan="1" colspan="1"><italic><tp:taxon-name><tp:taxon-name-part taxon-name-part-type="genus" reg="Songthela">S.</tp:taxon-name-part> <tp:taxon-name-part taxon-name-part-type="species" reg="goulouensis">goulouensis</tp:taxon-name-part></tp:taxon-name></italic> (<ext-link xmlns:xlink="http://www.w3.org/1999/xlink" ext-link-type="gen" xlink:href="MT102211" xlink:type="simple">MT102211</ext-link>)</td><td rowspan="1" colspan="1">14.4/12.9%</td><td rowspan="1" colspan="1">23.4/19.8%</td><td rowspan="1" colspan="1">21.5/18.5%</td><td rowspan="1" colspan="1">–</td><td rowspan="1" colspan="1">–</td><td rowspan="1" colspan="1">–</td><td rowspan="1" colspan="1">–</td></tr><tr><td rowspan="1" colspan="1"><italic><tp:taxon-name><tp:taxon-name-part taxon-name-part-type="genus" reg="Songthela">S.</tp:taxon-name-part> <tp:taxon-name-part taxon-name-part-type="species" reg="huangyang">huangyang</tp:taxon-name-part></tp:taxon-name></italic> (<ext-link xmlns:xlink="http://www.w3.org/1999/xlink" ext-link-type="gen" xlink:href="MT102213" xlink:type="simple">MT102213</ext-link>)</td><td rowspan="1" colspan="1">19.8/17.3%</td><td rowspan="1" colspan="1">20.2/17.6%</td><td rowspan="1" colspan="1">21.1/18.2%</td><td rowspan="1" colspan="1">23.0/19.5%</td><td rowspan="1" colspan="1">–</td><td rowspan="1" colspan="1">–</td><td rowspan="1" colspan="1">–</td></tr><tr><td rowspan="1" colspan="1"><italic><tp:taxon-name><tp:taxon-name-part taxon-name-part-type="genus" reg="Songthela">S.</tp:taxon-name-part> <tp:taxon-name-part taxon-name-part-type="species" reg="pyriformis">pyriformis</tp:taxon-name-part></tp:taxon-name></italic> (<ext-link xmlns:xlink="http://www.w3.org/1999/xlink" ext-link-type="gen" xlink:href="MN400625" xlink:type="simple">MN400625</ext-link>)</td><td rowspan="1" colspan="1">17.7/15.6%</td><td rowspan="1" colspan="1">18.0/15.9%</td><td rowspan="1" colspan="1">17.3/15.3%</td><td rowspan="1" colspan="1">17.8/15.8%</td><td rowspan="1" colspan="1">19.2/16.8%</td><td rowspan="1" colspan="1">–</td><td rowspan="1" colspan="1">–</td></tr><tr><td rowspan="1" colspan="1"><italic><tp:taxon-name><tp:taxon-name-part taxon-name-part-type="genus" reg="Songthela">S.</tp:taxon-name-part> <tp:taxon-name-part taxon-name-part-type="species" reg="shuyuan">shuyuan</tp:taxon-name-part></tp:taxon-name></italic> (<ext-link xmlns:xlink="http://www.w3.org/1999/xlink" ext-link-type="gen" xlink:href="MN400635" xlink:type="simple">MN400635</ext-link>)</td><td rowspan="1" colspan="1">12.6/11.4%</td><td rowspan="1" colspan="1">19.6/17.1%</td><td rowspan="1" colspan="1">19.7/17.1%</td><td rowspan="1" colspan="1">16.5/14.4%</td><td rowspan="1" colspan="1">18.8/16.5%</td><td rowspan="1" colspan="1">17.9/15.8%</td><td rowspan="1" colspan="1">–</td></tr><tr><td rowspan="1" colspan="1"><italic><tp:taxon-name><tp:taxon-name-part taxon-name-part-type="genus" reg="Songthela">S.</tp:taxon-name-part> <tp:taxon-name-part taxon-name-part-type="species" reg="xiangnan">xiangnan</tp:taxon-name-part></tp:taxon-name></italic> (<ext-link xmlns:xlink="http://www.w3.org/1999/xlink" ext-link-type="gen" xlink:href="MT102212" xlink:type="simple">MT102212</ext-link>)</td><td rowspan="1" colspan="1">19.5/17.0%</td><td rowspan="1" colspan="1">14.2/12.7%</td><td rowspan="1" colspan="1">11.2/10.3%</td><td rowspan="1" colspan="1">23.3/19.7%</td><td rowspan="1" colspan="1">20.0/17.4%</td><td rowspan="1" colspan="1">19.7/17.3%</td><td rowspan="1" colspan="1">20.2/17.4%</td></tr></tbody></table></table-wrap></tp:treatment-sec><ref-list><ref id="B4"><mixed-citation xmlns:xlink="http://www.w3.org/1999/xlink" xlink:type="simple"><person-group><name name-style="western"><surname>Li</surname><given-names>DQ</given-names></name><name name-style="western"><surname>Liu</surname><given-names>H</given-names></name><name name-style="western"><surname>Xu</surname><given-names>X</given-names></name></person-group> (<year>2019</year>) <article-title>Three new species of the primitively segmented spiders from Mt. Yuelu, Hunan, China (<tp:taxon-name><tp:taxon-name-part taxon-name-part-type="suborder">Mesothelae</tp:taxon-name-part></tp:taxon-name>, <tp:taxon-name><tp:taxon-name-part taxon-name-part-type="family">Liphistiidae</tp:taxon-name-part></tp:taxon-name>).</article-title><source>Zootaxa</source><volume>4691</volume>: <fpage>139</fpage>–<lpage>152</lpage>. <ext-link xlink:type="simple" ext-link-type="doi" xlink:href="10.11646/zootaxa.4691.2.3">https://doi.org/10.11646/zootaxa.4691.2.3</ext-link></mixed-citation></ref><ref id="B3"><mixed-citation xmlns:xlink="http://www.w3.org/1999/xlink" xlink:type="simple"><person-group><name name-style="western"><surname>Li</surname><given-names>DQ</given-names></name><name name-style="western"><surname>Liu</surname><given-names>FX</given-names></name><name name-style="western"><surname>Li</surname><given-names>D</given-names></name><name name-style="western"><surname>Xu</surname><given-names>X</given-names></name></person-group> (<year>2020</year>) <article-title>Two new specie of the primitively segmented spider genus <italic><tp:taxon-name><tp:taxon-name-part taxon-name-part-type="genus">Songthela</tp:taxon-name-part></tp:taxon-name></italic> form Hunan Province, China (<tp:taxon-name><tp:taxon-name-part taxon-name-part-type="suborder">Mesothelae</tp:taxon-name-part></tp:taxon-name>, <tp:taxon-name><tp:taxon-name-part taxon-name-part-type="family">Liphistiidae</tp:taxon-name-part></tp:taxon-name>).</article-title><source>ZooKeys</source><volume>937</volume>: <fpage>1</fpage>–<lpage>19</lpage>. <ext-link xlink:type="simple" ext-link-type="doi" xlink:href="10.3897/zookeys.937.50548">https://doi.org/10.3897/zookeys.937.50548</ext-link></mixed-citation></ref></ref-list></tp:taxon-treatment>
