# Supplementary material for: Three new species of the primitively segmented spider genus Songthela (Araneae, Mesothelae) from Guizhou Province, China
Source: Zookeys. 2021 May 13;1037:57–71. doi: 10.3897/zookeys.1037.62916 (PMC8137636; doi:10.3897/zookeys.1037.62916)
Supplement: XML Treatment for Songthela tianzhu [file zookeys.1037.62916-treatment3.xml]

<!DOCTYPE tp:taxon-treatment
  PUBLIC "-//TaxonX//DTD Taxonomic Treatment Publishing DTD v0 20100105//EN" "tax-treatment-NSO.dtd">
<tp:taxon-treatment xmlns:tp="http://www.plazi.org/taxpub"><tp:treatment-meta><kwd-group><label>Taxon classification</label><kwd><named-content xmlns:xlink="http://www.w3.org/1999/xlink" content-type="kingdom">Animalia</named-content></kwd><kwd><named-content xmlns:xlink="http://www.w3.org/1999/xlink" content-type="order">Araneae</named-content></kwd><kwd><named-content xmlns:xlink="http://www.w3.org/1999/xlink" content-type="family">Liphistiidae</named-content></kwd></kwd-group><mixed-citation publication-type="journal"><person-group><name><surname>Chen</surname><given-names>Zhaoyang</given-names></name><name><surname>Li</surname><given-names>Dengqing</given-names></name><name><surname>Li</surname><given-names>Daiqin</given-names></name><name><surname>Xu</surname><given-names>Xin</given-names></name></person-group><article-title>Three new species of the primitively segmented spider genus <italic><tp:taxon-name><tp:taxon-name-part taxon-name-part-type="genus" reg="Songthela">Songthela</tp:taxon-name-part></tp:taxon-name></italic> (<tp:taxon-name><tp:taxon-name-part taxon-name-part-type="order">Araneae</tp:taxon-name-part></tp:taxon-name>, <tp:taxon-name><tp:taxon-name-part taxon-name-part-type="suborder">Mesothelae</tp:taxon-name-part></tp:taxon-name>) from Guizhou Province, China</article-title><source>Zookeys</source><day>13</day><month>5</month><year>2021</year><volume>1037</volume><fpage>57</fpage><lpage>71</lpage><pub-id pub-id-type="doi">10.3897/zookeys.1037.62916</pub-id></mixed-citation></tp:treatment-meta><tp:nomenclature><tp:taxon-name><object-id xmlns:xlink="http://www.w3.org/1999/xlink" content-type="arpha" xlink:type="simple">6ED18311-1FC4-5F1E-B2D5-02CC71524ED8</object-id>
            <tp:taxon-name-part taxon-name-part-type="genus" reg="Songthela">Songthela</tp:taxon-name-part>
            <tp:taxon-name-part taxon-name-part-type="species" reg="tianzhu">tianzhu</tp:taxon-name-part>
            <object-id xmlns:xlink="http://www.w3.org/1999/xlink" content-type="zoobank" xlink:type="simple">http://zoobank.org/9430C186-894D-4A77-ACDC-2C1955F2216B</object-id>
          </tp:taxon-name><tp:taxon-status xmlns:xlink="http://www.w3.org/1999/xlink" xlink:type="simple">sp. nov.</tp:taxon-status><xref ref-type="fig" rid="F4">Figure 4</xref></tp:nomenclature><tp:treatment-sec sec-type="type material" id="SECID0E1LAG"><title>Type material.</title><p><bold><italic>Holotype</italic>:</bold> China · 1 ♂; Guizhou Province, Qiandongnan Autonomous Prefecture, Tianzhu County, Qinxiang Village; <named-content xmlns:xlink="http://www.w3.org/1999/xlink" content-type="dwc:verbatimCoordinates" xlink:type="simple"><named-content content-type="geo-json" specific-use="{&#34;type&#34;:&#34;Point&#34;,&#34;coordinates&#34;:[109.260000,26.920000]}" id="NCID0EIMAG" xlink:type="simple">26.92°N, 109.26°E</named-content></named-content>; alt. 380 m; 16 August 2018; D. Li, F.X. Liu, X. Xu, D.Q. Li and L. Yu leg.; XUX–2018–340A (matured on 10 September 2019 at <named-content xmlns:xlink="http://www.w3.org/1999/xlink" content-type="dwc:institutional_code" xlink:type="simple">HNU</named-content>). <bold><italic>Paratypes</italic></bold>: China · 10 ♀♀; same data as for holotype; XUX–2018–336, 336A, 337, 338, 339, 340, 340B, 341, 345, 345A · 17 ♀♀; Guizhou Province, Qiandongnan Autonomous Prefecture, Tianzhu County, Mixi Village; <named-content xmlns:xlink="http://www.w3.org/1999/xlink" content-type="dwc:verbatimCoordinates" xlink:type="simple"><named-content content-type="geo-json" specific-use="{&#34;type&#34;:&#34;Point&#34;,&#34;coordinates&#34;:[109.080000,26.940000]}" id="NCID0EYMAG" xlink:type="simple">26.94°N, 109.08°E</named-content></named-content>; alt. 543–552 m; 16 August 2018; D. Li, F.X. Liu, X. Xu, D.Q. Li and L. Yu leg.; XUX–2018–346, 346A, 347, 348, 349, 350, 351, 352, 353, 354, 354A, 354B, 355, 356, 356A, 357, 357A.</p></tp:treatment-sec><tp:treatment-sec sec-type="diagnosis" id="SECID0E4MAG"><title>Diagnosis.</title><p>Male of <italic><tp:taxon-name><tp:taxon-name-part taxon-name-part-type="genus" reg="Songthela">S.</tp:taxon-name-part> <tp:taxon-name-part taxon-name-part-type="species" reg="tianzhu">tianzhu</tp:taxon-name-part></tp:taxon-name></italic> sp. nov. resembles that of <italic><tp:taxon-name><tp:taxon-name-part taxon-name-part-type="genus" reg="Songthela">S.</tp:taxon-name-part> <tp:taxon-name-part taxon-name-part-type="species" reg="ciliensis">ciliensis</tp:taxon-name-part></tp:taxon-name></italic>, but can be distinguished from the latter by the apical spine of the conductor with a spinule basally (Fig. <xref ref-type="fig" rid="F4">4D, E</xref>), and by the embolus with a curved margin ventrally (Fig. <xref ref-type="fig" rid="F4">4B, E, G</xref>); from those of other <italic><tp:taxon-name><tp:taxon-name-part taxon-name-part-type="genus" reg="Songthela">Songthela</tp:taxon-name-part></tp:taxon-name></italic> species by the smooth conductor with an apical spine, and the apical spine with a spinule basally (Fig. <xref ref-type="fig" rid="F4">4D, E</xref>). Females of <italic><tp:taxon-name><tp:taxon-name-part taxon-name-part-type="genus" reg="Songthela">S.</tp:taxon-name-part> <tp:taxon-name-part taxon-name-part-type="species" reg="tianzhu">tianzhu</tp:taxon-name-part></tp:taxon-name></italic> sp. nov. resemble those of <italic><tp:taxon-name><tp:taxon-name-part taxon-name-part-type="genus" reg="Songthela">S.</tp:taxon-name-part> <tp:taxon-name-part taxon-name-part-type="species" reg="pluma">pluma</tp:taxon-name-part></tp:taxon-name></italic> and <italic><tp:taxon-name><tp:taxon-name-part taxon-name-part-type="genus" reg="Songthela">S.</tp:taxon-name-part> <tp:taxon-name-part taxon-name-part-type="species" reg="yuping">yuping</tp:taxon-name-part></tp:taxon-name></italic> sp. nov., but can be distinguished from those of <italic><tp:taxon-name><tp:taxon-name-part taxon-name-part-type="genus" reg="Songthela">S.</tp:taxon-name-part> <tp:taxon-name-part taxon-name-part-type="species" reg="pluma">pluma</tp:taxon-name-part></tp:taxon-name></italic> by the stalks of the median pair receptacular clusters fused together basally (Fig. <xref ref-type="fig" rid="F4">4H–K</xref>); from those of <italic><tp:taxon-name><tp:taxon-name-part taxon-name-part-type="genus" reg="Songthela">S.</tp:taxon-name-part> <tp:taxon-name-part taxon-name-part-type="species" reg="yuping">yuping</tp:taxon-name-part></tp:taxon-name></italic> sp. nov. by the trapeziform genital area and the shallower depressions (Fig. <xref ref-type="fig" rid="F4">4H–O</xref>); from those of other <italic><tp:taxon-name><tp:taxon-name-part taxon-name-part-type="genus" reg="Songthela">Songthela</tp:taxon-name-part></tp:taxon-name></italic> species by two pairs of receptacular clusters situated on the dorsal wall of the bursa copulatrix (Fig. <xref ref-type="fig" rid="F4">4H–O</xref>).</p><fig id="F4" position="float" orientation="portrait"><object-id xmlns:xlink="http://www.w3.org/1999/xlink" content-type="doi" xlink:type="simple">10.3897/zookeys.1037.62916.figure4</object-id><object-id xmlns:xlink="http://www.w3.org/1999/xlink" content-type="arpha" xlink:type="simple">9621A5A3-1B3E-53AA-9396-817BAFF1843A</object-id><label>Figure 4.</label><caption><p>Male and female genital anatomy of <italic><tp:taxon-name><tp:taxon-name-part taxon-name-part-type="genus" reg="Songthela">Songthela</tp:taxon-name-part> <tp:taxon-name-part taxon-name-part-type="species" reg="tianzhu">tianzhu</tp:taxon-name-part></tp:taxon-name></italic> sp. nov. <bold>A, D</bold> palp prolateral view <bold>B, E</bold> palp ventral view <bold>C, F</bold> palp retrolateral view <bold>G</bold> palp distal view <bold>H–K</bold> vulva dorsal view <bold>L–O</bold> vulva ventral view <bold>A–G</bold> XUX–2018–340A (holotype) <bold>H, L</bold> XUX–2018–339 <bold>I, M</bold> XUX–2018–338 <bold>J, N</bold> XUX–2018–340 <bold>K, O</bold> XUX–2018–341. Scale bars: 0.3 mm.</p></caption><graphic xmlns:xlink="http://www.w3.org/1999/xlink" xlink:href="zookeys-1037-057-g004.jpg" position="float" orientation="portrait" xlink:type="simple" id="oo_542518.jpg"><uri content-type="original_file" xlink:type="simple">https://binary.pensoft.net/fig/542518</uri></graphic></fig></tp:treatment-sec><tp:treatment-sec sec-type="description" id="SECID0EESAG"><title>Description.</title><p><bold>Male</bold> (holotype). Carapace yellow brown; opisthosoma light brown, with 12 dark brown tergites, close to each other, 2–6 larger than others, and the 4<sup>th</sup> largest; sternum narrow, much longer than wide; a few pointed hairs running over ocular area; chelicerae robust with promargin of cheliceral groove with 9 denticles of variable size; legs with sturdy hairs and spines; 7 spinnerets. Measurements: <abbrev xmlns:xlink="http://www.w3.org/1999/xlink" xlink:title="body length" id="ABBRID0EOSAG" xlink:type="simple">BL</abbrev> 12.16, <abbrev xmlns:xlink="http://www.w3.org/1999/xlink" xlink:title="carapace length" id="ABBRID0ESSAG" xlink:type="simple">CL</abbrev> 5.77, <abbrev xmlns:xlink="http://www.w3.org/1999/xlink" xlink:title="carapace width" id="ABBRID0EWSAG" xlink:type="simple">CW</abbrev> 5.02, <abbrev xmlns:xlink="http://www.w3.org/1999/xlink" xlink:title="opisthosoma length" id="ABBRID0E1SAG" xlink:type="simple">OL</abbrev> 5.56, <abbrev xmlns:xlink="http://www.w3.org/1999/xlink" xlink:title="opisthosoma width" id="ABBRID0E5SAG" xlink:type="simple">OW</abbrev> 3.50; <abbrev xmlns:xlink="http://www.w3.org/1999/xlink" xlink:title="anterior lateral eyes" id="ABBRID0ECTAG" xlink:type="simple">ALE</abbrev> &gt; <abbrev xmlns:xlink="http://www.w3.org/1999/xlink" xlink:title="posterior lateral eyes" id="ABBRID0EGTAG" xlink:type="simple">PLE</abbrev> &gt; <abbrev xmlns:xlink="http://www.w3.org/1999/xlink" xlink:title="posterior median eyes" id="ABBRID0EKTAG" xlink:type="simple">PME</abbrev> &gt; <abbrev xmlns:xlink="http://www.w3.org/1999/xlink" xlink:title="anterior median eyes" id="ABBRID0EOTAG" xlink:type="simple">AME</abbrev>; leg I 18.02 (5.11 + 2.28 + 3.73 + 4.57 + 2.33), leg II 17.09 (4.63 + 1.88 + 3.18 + 5.08 + 2.32), leg III 19.40 (4.59 + 1.96 + 3.90 + 5.76 + 3.19), leg IV 25.91 (6.29 + 2.50 + 5.23 + 8.05 + 3.84).</p><p><bold><italic>Palp</italic>.</bold> Paracymbium unpigmented and unsclerotized in prolateral view, with several setae and spines on the tip (Fig. <xref ref-type="fig" rid="F4">4A–C</xref>). Contrategulum with a distinct apophysis on the proximal portion and a regular dentate edge (Fig. <xref ref-type="fig" rid="F4">4D, E</xref>). Tegulum with a slightly dentate marginal apophysis and the dorsal extension of the terminal apophysis, and with a thumb-like terminal tegular apophysis retrolaterally (Fig. <xref ref-type="fig" rid="F4">4F, G</xref>). Conductor with a wide base and fused with embolus, the distal portion gradually narrow to a long apical spine with a spinule basally (Fig. <xref ref-type="fig" rid="F4">4D, E</xref>). Embolus with a flat opening distally, numerous ribbed ridges in middle and distal portion, and with a curved margin ventrally (Fig. <xref ref-type="fig" rid="F4">4B–G</xref>).</p><p><bold>Female</bold> (XUX–2018–339; Fig. <xref ref-type="fig" rid="F1">1I</xref>). Carapace dark reddish brown; opisthosoma light brown, with 12 dark brown tergites, close to each other, 2–6 larger than others, and the 4<sup>th</sup> largest; sternum narrow, much longer than wide; a few pointed hairs running over ocular area; chelicerae robust with promargin of cheliceral groove with 10 denticles of variable size; legs with sturdy hairs and spines; 7 spinnerets. Measurements: <abbrev xmlns:xlink="http://www.w3.org/1999/xlink" xlink:title="body length" id="ABBRID0EXUAG" xlink:type="simple">BL</abbrev> 11.68, <abbrev xmlns:xlink="http://www.w3.org/1999/xlink" xlink:title="carapace length" id="ABBRID0E2UAG" xlink:type="simple">CL</abbrev> 5.52, <abbrev xmlns:xlink="http://www.w3.org/1999/xlink" xlink:title="carapace width" id="ABBRID0E6UAG" xlink:type="simple">CW</abbrev> 4.81, <abbrev xmlns:xlink="http://www.w3.org/1999/xlink" xlink:title="opisthosoma length" id="ABBRID0EDVAG" xlink:type="simple">OL</abbrev> 5.40, <abbrev xmlns:xlink="http://www.w3.org/1999/xlink" xlink:title="opisthosoma width" id="ABBRID0EHVAG" xlink:type="simple">OW</abbrev> 4.33; <abbrev xmlns:xlink="http://www.w3.org/1999/xlink" xlink:title="anterior lateral eyes" id="ABBRID0ELVAG" xlink:type="simple">ALE</abbrev> &gt; <abbrev xmlns:xlink="http://www.w3.org/1999/xlink" xlink:title="posterior lateral eyes" id="ABBRID0EPVAG" xlink:type="simple">PLE</abbrev> &gt; <abbrev xmlns:xlink="http://www.w3.org/1999/xlink" xlink:title="posterior median eyes" id="ABBRID0ETVAG" xlink:type="simple">PME</abbrev> &gt; <abbrev xmlns:xlink="http://www.w3.org/1999/xlink" xlink:title="anterior median eyes" id="ABBRID0EXVAG" xlink:type="simple">AME</abbrev>; palp 10.32 (3.45 + 1.74 + 2.19 + 2.66), leg I 11.28 (3.62 + 1.98 + 2.20 + 2.03 + 1.45), leg II 10.90 (3.62 + 1.98 + 2.20 + 2.03 + 1.45), leg III 12.09 (3.55 + 2.09 + 2.22 + 2.47 + 1.76), leg IV 17.92 (5.02 + 2.52 + 3.53 + 4.53 + 2.32).</p><p><bold><italic>Female genitalia</italic>.</bold> Two pairs of ovoid receptacular clusters with tubular stalks, situated on the dorsal wall of the bursa copulatrix. The median pair slightly larger than (Fig. <xref ref-type="fig" rid="F4">4H, I, K</xref>) or similar to (Fig. <xref ref-type="fig" rid="F4">4J</xref>) the lateral ones, and the bases of the middle stalks fused together (Fig. <xref ref-type="fig" rid="F4">4H–K</xref>).</p></tp:treatment-sec><tp:treatment-sec sec-type="variation" id="SECID0EOWAG"><title>Variation.</title><p>Females vary in body size. The range of measurements as follows (<italic>N</italic> = 27): <abbrev xmlns:xlink="http://www.w3.org/1999/xlink" xlink:title="body length" id="ABBRID0EWWAG" xlink:type="simple">BL</abbrev> 10–13.82, <abbrev xmlns:xlink="http://www.w3.org/1999/xlink" xlink:title="carapace length" id="ABBRID0E1WAG" xlink:type="simple">CL</abbrev> 4.57–6.94, <abbrev xmlns:xlink="http://www.w3.org/1999/xlink" xlink:title="carapace width" id="ABBRID0E5WAG" xlink:type="simple">CW</abbrev> 4.14–6.10, <abbrev xmlns:xlink="http://www.w3.org/1999/xlink" xlink:title="opisthosoma length" id="ABBRID0ECXAG" xlink:type="simple">OL</abbrev> 4.54–6.57, <abbrev xmlns:xlink="http://www.w3.org/1999/xlink" xlink:title="opisthosoma width" id="ABBRID0EGXAG" xlink:type="simple">OW</abbrev> 3.77–6.00. The number of promargin of cheliceral groove varies from 10–13 (<italic>N</italic> = 27). There are 7 or 8 spinnerets. In addition, female genitalia show somewhat intraspecific variation: there is an additional receptacular cluster situated at the middle of the median pair (Fig. <xref ref-type="fig" rid="F4">4I, M</xref>); the genitalia stalks of the median pair are fused together basally (Fig. <xref ref-type="fig" rid="F4">4H, I, K</xref>) or the middle receptacular clusters are fused together (Fig. <xref ref-type="fig" rid="F4">4J</xref>); some specimens have slightly longer middle genital stalks than others (Fig. <xref ref-type="fig" rid="F4">4K</xref>).</p></tp:treatment-sec><tp:treatment-sec sec-type="etymology" id="SECID0E3XAG"><title>Etymology.</title><p>The species epithet, a noun in apposition, refers to the type locality.</p></tp:treatment-sec><tp:treatment-sec sec-type="distribution" id="SECID0EBYAG"><title>Distribution.</title><p>Guizhou (Tianzhu), China.</p></tp:treatment-sec><tp:treatment-sec sec-type="GenBank accession number" id="SECID0EGYAG"><title>GenBank accession number.</title><p>Holotype, XUX–2018–340A: <ext-link xmlns:xlink="http://www.w3.org/1999/xlink" ext-link-type="gen" xlink:href="MW450988" xlink:type="simple">MW450988</ext-link>; Paratypes, XUX–2018–336: <ext-link xmlns:xlink="http://www.w3.org/1999/xlink" ext-link-type="gen" xlink:href="MW809006" xlink:type="simple">MW809006</ext-link>; XUX–2018–337: <ext-link xmlns:xlink="http://www.w3.org/1999/xlink" ext-link-type="gen" xlink:href="MW809007" xlink:type="simple">MW809007</ext-link>; XUX–2018–338: <ext-link xmlns:xlink="http://www.w3.org/1999/xlink" ext-link-type="gen" xlink:href="MW809008" xlink:type="simple">MW809008</ext-link>; XUX–2018–339: <ext-link xmlns:xlink="http://www.w3.org/1999/xlink" ext-link-type="gen" xlink:href="MW809009" xlink:type="simple">MW809009</ext-link>; XUX–2018–340: <ext-link xmlns:xlink="http://www.w3.org/1999/xlink" ext-link-type="gen" xlink:href="MW809010" xlink:type="simple">MW809010</ext-link>; XUX–2018–341: <ext-link xmlns:xlink="http://www.w3.org/1999/xlink" ext-link-type="gen" xlink:href="MW809011" xlink:type="simple">MW809011</ext-link>; XUX–2018–342: <ext-link xmlns:xlink="http://www.w3.org/1999/xlink" ext-link-type="gen" xlink:href="MW809012" xlink:type="simple">MW809012</ext-link>; XUX–2018–343: <ext-link xmlns:xlink="http://www.w3.org/1999/xlink" ext-link-type="gen" xlink:href="MW809013" xlink:type="simple">MW809013</ext-link>; XUX–2018–345: <ext-link xmlns:xlink="http://www.w3.org/1999/xlink" ext-link-type="gen" xlink:href="MW809014" xlink:type="simple">MW809014</ext-link>; XUX–2018–346: <ext-link xmlns:xlink="http://www.w3.org/1999/xlink" ext-link-type="gen" xlink:href="MW809015" xlink:type="simple">MW809015</ext-link>; XUX–2018–347: <ext-link xmlns:xlink="http://www.w3.org/1999/xlink" ext-link-type="gen" xlink:href="MW809016" xlink:type="simple">MW809016</ext-link>; XUX–2018–348: <ext-link xmlns:xlink="http://www.w3.org/1999/xlink" ext-link-type="gen" xlink:href="MW809017" xlink:type="simple">MW809017</ext-link>; XUX–2018–349: <ext-link xmlns:xlink="http://www.w3.org/1999/xlink" ext-link-type="gen" xlink:href="MW809018" xlink:type="simple">MW809018</ext-link>; XUX–2018–350: <ext-link xmlns:xlink="http://www.w3.org/1999/xlink" ext-link-type="gen" xlink:href="MW809019" xlink:type="simple">MW809019</ext-link>; XUX–2018–352: <ext-link xmlns:xlink="http://www.w3.org/1999/xlink" ext-link-type="gen" xlink:href="MW809020" xlink:type="simple">MW809020</ext-link>; XUX–2018–353: <ext-link xmlns:xlink="http://www.w3.org/1999/xlink" ext-link-type="gen" xlink:href="MW809021" xlink:type="simple">MW809021</ext-link>; XUX–2018–354: <ext-link xmlns:xlink="http://www.w3.org/1999/xlink" ext-link-type="gen" xlink:href="MW809022" xlink:type="simple">MW809022</ext-link>; XUX–2018–355: <ext-link xmlns:xlink="http://www.w3.org/1999/xlink" ext-link-type="gen" xlink:href="MW809023" xlink:type="simple">MW809023</ext-link>; XUX–2018–356: <ext-link xmlns:xlink="http://www.w3.org/1999/xlink" ext-link-type="gen" xlink:href="MW809024" xlink:type="simple">MW809024</ext-link>; XUX–2018–357: <ext-link xmlns:xlink="http://www.w3.org/1999/xlink" ext-link-type="gen" xlink:href="MW809025" xlink:type="simple">MW809025</ext-link>.</p></tp:treatment-sec><tp:treatment-sec sec-type="remarks" id="SECID0EV2AG"><title>Remarks.</title><p>The intraspecific genetic distances of the new species and the interspecific genetic distances between the new species and the other two new species and five known species are shown in Table <xref ref-type="table" rid="T1">1</xref>.</p></tp:treatment-sec><tp:treatment-sec><!--Section generated to contain objects referenced in tp:taxon-treatment.--><fig id="F1" position="float" orientation="portrait"><object-id xmlns:xlink="http://www.w3.org/1999/xlink" content-type="doi" xlink:type="simple">10.3897/zookeys.1037.62916.figure1</object-id><object-id xmlns:xlink="http://www.w3.org/1999/xlink" content-type="arpha" xlink:type="simple">89D0FBF2-75D8-5FB4-857D-9E54600AB5B9</object-id><label>Figure 1.</label><caption><p>Microhabitat and general somatic morphology of three new <italic><tp:taxon-name><tp:taxon-name-part taxon-name-part-type="genus" reg="Songthela">Songthela</tp:taxon-name-part></tp:taxon-name></italic> species <bold>A–E</bold><italic><tp:taxon-name><tp:taxon-name-part taxon-name-part-type="genus" reg="Songthela">Songthela</tp:taxon-name-part> <tp:taxon-name-part taxon-name-part-type="species" reg="liui">liui</tp:taxon-name-part></tp:taxon-name></italic> sp. nov.: <bold>D</bold> XUX–2018–381, female <bold>E</bold> XUX–2018–375A, male <bold>F–I</bold><italic><tp:taxon-name><tp:taxon-name-part taxon-name-part-type="genus" reg="Songthela">Songthela</tp:taxon-name-part> <tp:taxon-name-part taxon-name-part-type="species" reg="tianzhu">tianzhu</tp:taxon-name-part></tp:taxon-name></italic> sp. nov.: <bold>I</bold> XUX–2018–339, female <bold>J–N</bold><italic><tp:taxon-name><tp:taxon-name-part taxon-name-part-type="genus" reg="Songthela">Songthela</tp:taxon-name-part> <tp:taxon-name-part taxon-name-part-type="species" reg="yuping">yuping</tp:taxon-name-part></tp:taxon-name></italic> sp. nov.: <bold>M</bold> XUX–2018–380, female <bold>N</bold> XUX–2018–380A, male <bold>A, F, J</bold> microhabitat <bold>B, C, G, H, K, L</bold> the trapdoor with the door closed and open <bold>D, E, I, M, N</bold> dorsal view. Scale bars: 3 mm (<bold>D, E, I, M, N</bold>).</p></caption><graphic xmlns:xlink="http://www.w3.org/1999/xlink" xlink:href="zookeys-1037-057-g001.jpg" position="float" orientation="portrait" xlink:type="simple" id="oo_542515.jpg"><uri content-type="original_file" xlink:type="simple">https://binary.pensoft.net/fig/542515</uri></graphic></fig><table-wrap id="T1" position="float" orientation="portrait"><label>Table 1.</label><caption><p>Genetic distances within and among the three new species in this study and among the three new species and five known species based on <abbrev xmlns:xlink="http://www.w3.org/1999/xlink" xlink:title="cytochrome c oxidase subunit I" id="ABBRID0EUMAC" xlink:type="simple">COI</abbrev> sequences (<abbrev xmlns:xlink="http://www.w3.org/1999/xlink" xlink:title="Kimura 2-parameter" id="ABBRID0EYMAC" xlink:type="simple">K2P</abbrev>/<italic>p</italic>-distance). The GenBank accession codes of the known species and the number of specimens of each new species that were used to calculate the genetic distances are provided in parentheses. The specimen code and the GenBank accession code of the new species are provided in the descriptions.</p></caption><table id="TID0EQBAG" rules="all"><tbody><tr><th rowspan="1" colspan="1"/><th rowspan="1" colspan="1"><italic><tp:taxon-name><tp:taxon-name-part taxon-name-part-type="genus" reg="Songthela">S.</tp:taxon-name-part> <tp:taxon-name-part taxon-name-part-type="species" reg="liui">liui</tp:taxon-name-part></tp:taxon-name></italic> sp. nov. (<italic>N</italic> = 9)</th><th rowspan="1" colspan="1"><italic><tp:taxon-name><tp:taxon-name-part taxon-name-part-type="genus" reg="Songthela">S.</tp:taxon-name-part> <tp:taxon-name-part taxon-name-part-type="species" reg="tianzhu">tianzhu</tp:taxon-name-part></tp:taxon-name></italic> sp. nov. (<italic>N</italic> = 21)</th><th rowspan="1" colspan="1"><italic><tp:taxon-name><tp:taxon-name-part taxon-name-part-type="genus" reg="Songthela">S.</tp:taxon-name-part> <tp:taxon-name-part taxon-name-part-type="species" reg="yuping">yuping</tp:taxon-name-part></tp:taxon-name></italic> sp. nov. (<italic>N</italic> = 9)</th><th rowspan="1" colspan="1">
                <italic><tp:taxon-name><tp:taxon-name-part taxon-name-part-type="genus" reg="Songthela">S.</tp:taxon-name-part> <tp:taxon-name-part taxon-name-part-type="species" reg="goulouensis">goulouensis</tp:taxon-name-part></tp:taxon-name></italic>
              </th><th rowspan="1" colspan="1">
                <italic><tp:taxon-name><tp:taxon-name-part taxon-name-part-type="genus" reg="Songthela">S.</tp:taxon-name-part> <tp:taxon-name-part taxon-name-part-type="species" reg="huangyang">huangyang</tp:taxon-name-part></tp:taxon-name></italic>
              </th><th rowspan="1" colspan="1">
                <italic><tp:taxon-name><tp:taxon-name-part taxon-name-part-type="genus" reg="Songthela">S.</tp:taxon-name-part> <tp:taxon-name-part taxon-name-part-type="species" reg="pyriformis">pyriformis</tp:taxon-name-part></tp:taxon-name></italic>
              </th><th rowspan="1" colspan="1">
                <italic><tp:taxon-name><tp:taxon-name-part taxon-name-part-type="genus" reg="Songthela">S.</tp:taxon-name-part> <tp:taxon-name-part taxon-name-part-type="species" reg="shuyuan">shuyuan</tp:taxon-name-part></tp:taxon-name></italic>
              </th></tr><tr><td rowspan="1" colspan="1"><italic><tp:taxon-name><tp:taxon-name-part taxon-name-part-type="genus" reg="Songthela">S.</tp:taxon-name-part> <tp:taxon-name-part taxon-name-part-type="species" reg="liui">liui</tp:taxon-name-part></tp:taxon-name></italic> sp. nov.</td><td rowspan="1" colspan="1">0.1/0.1%</td><td rowspan="1" colspan="1">–</td><td rowspan="1" colspan="1">–</td><td rowspan="1" colspan="1">–</td><td rowspan="1" colspan="1">–</td><td rowspan="1" colspan="1">–</td><td rowspan="1" colspan="1">–</td></tr><tr><td rowspan="1" colspan="1"><italic><tp:taxon-name><tp:taxon-name-part taxon-name-part-type="genus" reg="Songthela">S.</tp:taxon-name-part> <tp:taxon-name-part taxon-name-part-type="species" reg="tianzhu">tianzhu</tp:taxon-name-part></tp:taxon-name></italic> sp. nov.</td><td rowspan="1" colspan="1">18.4/16.2%</td><td rowspan="1" colspan="1">0.9/0.9%</td><td rowspan="1" colspan="1">–</td><td rowspan="1" colspan="1">–</td><td rowspan="1" colspan="1">–</td><td rowspan="1" colspan="1">–</td><td rowspan="1" colspan="1">–</td></tr><tr><td rowspan="1" colspan="1"><italic><tp:taxon-name><tp:taxon-name-part taxon-name-part-type="genus" reg="Songthela">S.</tp:taxon-name-part> <tp:taxon-name-part taxon-name-part-type="species" reg="yuping">yuping</tp:taxon-name-part></tp:taxon-name></italic> sp. nov.</td><td rowspan="1" colspan="1">17.3/15.3%</td><td rowspan="1" colspan="1">6.6/6.2%</td><td rowspan="1" colspan="1">0/0%</td><td rowspan="1" colspan="1">–</td><td rowspan="1" colspan="1">–</td><td rowspan="1" colspan="1">–</td><td rowspan="1" colspan="1">–</td></tr><tr><td rowspan="1" colspan="1"><italic><tp:taxon-name><tp:taxon-name-part taxon-name-part-type="genus" reg="Songthela">S.</tp:taxon-name-part> <tp:taxon-name-part taxon-name-part-type="species" reg="goulouensis">goulouensis</tp:taxon-name-part></tp:taxon-name></italic> (<ext-link xmlns:xlink="http://www.w3.org/1999/xlink" ext-link-type="gen" xlink:href="MT102211" xlink:type="simple">MT102211</ext-link>)</td><td rowspan="1" colspan="1">14.4/12.9%</td><td rowspan="1" colspan="1">23.4/19.8%</td><td rowspan="1" colspan="1">21.5/18.5%</td><td rowspan="1" colspan="1">–</td><td rowspan="1" colspan="1">–</td><td rowspan="1" colspan="1">–</td><td rowspan="1" colspan="1">–</td></tr><tr><td rowspan="1" colspan="1"><italic><tp:taxon-name><tp:taxon-name-part taxon-name-part-type="genus" reg="Songthela">S.</tp:taxon-name-part> <tp:taxon-name-part taxon-name-part-type="species" reg="huangyang">huangyang</tp:taxon-name-part></tp:taxon-name></italic> (<ext-link xmlns:xlink="http://www.w3.org/1999/xlink" ext-link-type="gen" xlink:href="MT102213" xlink:type="simple">MT102213</ext-link>)</td><td rowspan="1" colspan="1">19.8/17.3%</td><td rowspan="1" colspan="1">20.2/17.6%</td><td rowspan="1" colspan="1">21.1/18.2%</td><td rowspan="1" colspan="1">23.0/19.5%</td><td rowspan="1" colspan="1">–</td><td rowspan="1" colspan="1">–</td><td rowspan="1" colspan="1">–</td></tr><tr><td rowspan="1" colspan="1"><italic><tp:taxon-name><tp:taxon-name-part taxon-name-part-type="genus" reg="Songthela">S.</tp:taxon-name-part> <tp:taxon-name-part taxon-name-part-type="species" reg="pyriformis">pyriformis</tp:taxon-name-part></tp:taxon-name></italic> (<ext-link xmlns:xlink="http://www.w3.org/1999/xlink" ext-link-type="gen" xlink:href="MN400625" xlink:type="simple">MN400625</ext-link>)</td><td rowspan="1" colspan="1">17.7/15.6%</td><td rowspan="1" colspan="1">18.0/15.9%</td><td rowspan="1" colspan="1">17.3/15.3%</td><td rowspan="1" colspan="1">17.8/15.8%</td><td rowspan="1" colspan="1">19.2/16.8%</td><td rowspan="1" colspan="1">–</td><td rowspan="1" colspan="1">–</td></tr><tr><td rowspan="1" colspan="1"><italic><tp:taxon-name><tp:taxon-name-part taxon-name-part-type="genus" reg="Songthela">S.</tp:taxon-name-part> <tp:taxon-name-part taxon-name-part-type="species" reg="shuyuan">shuyuan</tp:taxon-name-part></tp:taxon-name></italic> (<ext-link xmlns:xlink="http://www.w3.org/1999/xlink" ext-link-type="gen" xlink:href="MN400635" xlink:type="simple">MN400635</ext-link>)</td><td rowspan="1" colspan="1">12.6/11.4%</td><td rowspan="1" colspan="1">19.6/17.1%</td><td rowspan="1" colspan="1">19.7/17.1%</td><td rowspan="1" colspan="1">16.5/14.4%</td><td rowspan="1" colspan="1">18.8/16.5%</td><td rowspan="1" colspan="1">17.9/15.8%</td><td rowspan="1" colspan="1">–</td></tr><tr><td rowspan="1" colspan="1"><italic><tp:taxon-name><tp:taxon-name-part taxon-name-part-type="genus" reg="Songthela">S.</tp:taxon-name-part> <tp:taxon-name-part taxon-name-part-type="species" reg="xiangnan">xiangnan</tp:taxon-name-part></tp:taxon-name></italic> (<ext-link xmlns:xlink="http://www.w3.org/1999/xlink" ext-link-type="gen" xlink:href="MT102212" xlink:type="simple">MT102212</ext-link>)</td><td rowspan="1" colspan="1">19.5/17.0%</td><td rowspan="1" colspan="1">14.2/12.7%</td><td rowspan="1" colspan="1">11.2/10.3%</td><td rowspan="1" colspan="1">23.3/19.7%</td><td rowspan="1" colspan="1">20.0/17.4%</td><td rowspan="1" colspan="1">19.7/17.3%</td><td rowspan="1" colspan="1">20.2/17.4%</td></tr></tbody></table></table-wrap></tp:treatment-sec></tp:taxon-treatment>
