# Supplementary material for: Three new species of the primitively segmented spider genus Songthela (Araneae, Mesothelae) from Guizhou Province, China
Source: Zookeys. 2021 May 13;1037:57–71. doi: 10.3897/zookeys.1037.62916 (PMC8137636; doi:10.3897/zookeys.1037.62916)
Supplement: XML Treatment for Songthela yuping [file zookeys.1037.62916-treatment4.xml]

<!DOCTYPE tp:taxon-treatment
  PUBLIC "-//TaxonX//DTD Taxonomic Treatment Publishing DTD v0 20100105//EN" "tax-treatment-NSO.dtd">
<tp:taxon-treatment xmlns:tp="http://www.plazi.org/taxpub"><tp:treatment-meta><kwd-group><label>Taxon classification</label><kwd><named-content xmlns:xlink="http://www.w3.org/1999/xlink" content-type="kingdom">Animalia</named-content></kwd><kwd><named-content xmlns:xlink="http://www.w3.org/1999/xlink" content-type="order">Araneae</named-content></kwd><kwd><named-content xmlns:xlink="http://www.w3.org/1999/xlink" content-type="family">Liphistiidae</named-content></kwd></kwd-group><mixed-citation publication-type="journal"><person-group><name><surname>Chen</surname><given-names>Zhaoyang</given-names></name><name><surname>Li</surname><given-names>Dengqing</given-names></name><name><surname>Li</surname><given-names>Daiqin</given-names></name><name><surname>Xu</surname><given-names>Xin</given-names></name></person-group><article-title>Three new species of the primitively segmented spider genus <italic><tp:taxon-name><tp:taxon-name-part taxon-name-part-type="genus" reg="Songthela">Songthela</tp:taxon-name-part></tp:taxon-name></italic> (<tp:taxon-name><tp:taxon-name-part taxon-name-part-type="order">Araneae</tp:taxon-name-part></tp:taxon-name>, <tp:taxon-name><tp:taxon-name-part taxon-name-part-type="suborder">Mesothelae</tp:taxon-name-part></tp:taxon-name>) from Guizhou Province, China</article-title><source>Zookeys</source><day>13</day><month>5</month><year>2021</year><volume>1037</volume><fpage>57</fpage><lpage>71</lpage><pub-id pub-id-type="doi">10.3897/zookeys.1037.62916</pub-id></mixed-citation></tp:treatment-meta><tp:nomenclature><tp:taxon-name><object-id xmlns:xlink="http://www.w3.org/1999/xlink" content-type="arpha" xlink:type="simple">572C55C6-3C36-504A-8909-88377D8F5D60</object-id>
            <tp:taxon-name-part taxon-name-part-type="genus" reg="Songthela">Songthela</tp:taxon-name-part>
            <tp:taxon-name-part taxon-name-part-type="species" reg="yuping">yuping</tp:taxon-name-part>
            <object-id xmlns:xlink="http://www.w3.org/1999/xlink" content-type="zoobank" xlink:type="simple">http://zoobank.org/1B725706-AC1A-4B8D-8F90-B5AE5FC920E1</object-id>
          </tp:taxon-name><tp:taxon-status xmlns:xlink="http://www.w3.org/1999/xlink" xlink:type="simple">sp. nov.</tp:taxon-status><xref ref-type="fig" rid="F5">Figure 5</xref></tp:nomenclature><tp:treatment-sec sec-type="type material" id="SECID0EL4AG"><title>Type material.</title><p><bold><italic>Holotype</italic>:</bold> China · 1 ♂; Guizhou Province, Tongren City, Yuping Autonomous County, Zhujiachang Town, Yutang Village; <named-content xmlns:xlink="http://www.w3.org/1999/xlink" content-type="dwc:verbatimCoordinates" xlink:type="simple"><named-content content-type="geo-json" specific-use="{&#34;type&#34;:&#34;Point&#34;,&#34;coordinates&#34;:[108.890000,27.300000]}" id="NCID0EZ4AG" xlink:type="simple">27.30°N, 108.89°E</named-content></named-content>; alt. 546 m; 17 August 2018; D. Li, F.X. Liu, X. Xu, D.Q. Li and L. Yu leg.; XUX–2018–380A. <bold><italic>Paratypes</italic></bold>: China · 10 ♀♀; same data for the holotype; XUX–2018–373, 374, 375, 376, 377, 378, 379, 380, 382, 382A.</p></tp:treatment-sec><tp:treatment-sec sec-type="diagnosis" id="SECID0EB5AG"><title>Diagnosis.</title><p>Male of <italic><tp:taxon-name><tp:taxon-name-part taxon-name-part-type="genus" reg="Songthela">S.</tp:taxon-name-part> <tp:taxon-name-part taxon-name-part-type="species" reg="yuping">yuping</tp:taxon-name-part></tp:taxon-name></italic> sp. nov. resembles that of <italic><tp:taxon-name><tp:taxon-name-part taxon-name-part-type="genus" reg="Songthela">S.</tp:taxon-name-part> <tp:taxon-name-part taxon-name-part-type="species" reg="pluma">pluma</tp:taxon-name-part></tp:taxon-name></italic> and <italic><tp:taxon-name><tp:taxon-name-part taxon-name-part-type="genus" reg="Songthela">S.</tp:taxon-name-part> <tp:taxon-name-part taxon-name-part-type="species" reg="xiangnan">xiangnan</tp:taxon-name-part></tp:taxon-name></italic>, but can be distinguished from that of <italic><tp:taxon-name><tp:taxon-name-part taxon-name-part-type="genus" reg="Songthela">S.</tp:taxon-name-part> <tp:taxon-name-part taxon-name-part-type="species" reg="pluma">pluma</tp:taxon-name-part></tp:taxon-name></italic> by the apical spine of the conductor with a spinule basally (Fig. <xref ref-type="fig" rid="F5">5C, D, E</xref>), the contrategulum with fewer teeth (Fig. <xref ref-type="fig" rid="F5">5D</xref>); from that of <italic><tp:taxon-name><tp:taxon-name-part taxon-name-part-type="genus" reg="Songthela">S.</tp:taxon-name-part> <tp:taxon-name-part taxon-name-part-type="species" reg="liui">liui</tp:taxon-name-part></tp:taxon-name></italic> sp. nov. by the conductor with only a long apical spine, and the middle part of conductor covered with numerous small spines (Fig. <xref ref-type="fig" rid="F5">5C–E</xref>); from that of <italic><tp:taxon-name><tp:taxon-name-part taxon-name-part-type="genus" reg="Songthela">S.</tp:taxon-name-part> <tp:taxon-name-part taxon-name-part-type="species" reg="xiangnan">xiangnan</tp:taxon-name-part></tp:taxon-name></italic> by the blade-shaped spine of the conductor with one tip (Fig. <xref ref-type="fig" rid="F5">5C–E</xref>), by the semielliptical contrategulum (Fig. <xref ref-type="fig" rid="F5">5D, G</xref>), and by the tegulum with a small terminal apophysis retrolaterally (Fig. <xref ref-type="fig" rid="F5">5B, F</xref>); from that of other <italic><tp:taxon-name><tp:taxon-name-part taxon-name-part-type="genus" reg="Songthela">Songthela</tp:taxon-name-part></tp:taxon-name></italic> species by the conductor covered with several short spines on the middle part (Fig. <xref ref-type="fig" rid="F5">5C–E</xref>). Females of <italic><tp:taxon-name><tp:taxon-name-part taxon-name-part-type="genus" reg="Songthela">S.</tp:taxon-name-part> <tp:taxon-name-part taxon-name-part-type="species" reg="yuping">yuping</tp:taxon-name-part></tp:taxon-name></italic> sp. nov. resemble those of <italic><tp:taxon-name><tp:taxon-name-part taxon-name-part-type="genus" reg="Songthela">S.</tp:taxon-name-part> <tp:taxon-name-part taxon-name-part-type="species" reg="pluma">pluma</tp:taxon-name-part></tp:taxon-name></italic> and <italic><tp:taxon-name><tp:taxon-name-part taxon-name-part-type="genus" reg="Songthela">S.</tp:taxon-name-part> <tp:taxon-name-part taxon-name-part-type="species" reg="tianzhu">tianzhu</tp:taxon-name-part></tp:taxon-name></italic> sp. nov., but can be distinguished from those of <italic><tp:taxon-name><tp:taxon-name-part taxon-name-part-type="genus" reg="Songthela">S.</tp:taxon-name-part> <tp:taxon-name-part taxon-name-part-type="species" reg="pluma">pluma</tp:taxon-name-part></tp:taxon-name></italic> by the arc-shaped anterior margin of the bursa copulatrix (Fig. <xref ref-type="fig" rid="F5">5H–K, P–S</xref>); from those of <italic><tp:taxon-name><tp:taxon-name-part taxon-name-part-type="genus" reg="Songthela">S.</tp:taxon-name-part> <tp:taxon-name-part taxon-name-part-type="species" reg="tianzhu">tianzhu</tp:taxon-name-part></tp:taxon-name></italic> sp. nov. by the slightly longer middle genital stalks (Fig. <xref ref-type="fig" rid="F5">5H–W</xref>), and by the rectangular genital area and the slightly deeper depressions (Fig. <xref ref-type="fig" rid="F5">5H–K, P–S</xref>); from those of <italic><tp:taxon-name><tp:taxon-name-part taxon-name-part-type="genus" reg="Songthela">S.</tp:taxon-name-part> <tp:taxon-name-part taxon-name-part-type="species" reg="liui">liui</tp:taxon-name-part></tp:taxon-name></italic> sp. nov. by the two pairs of receptacular clusters situated on the dorsal wall of the bursa copulatrix, and the middle genital stalks fused together basally (Fig. <xref ref-type="fig" rid="F5">5H–W</xref>); from those of other <italic><tp:taxon-name><tp:taxon-name-part taxon-name-part-type="genus" reg="Songthela">Songthela</tp:taxon-name-part></tp:taxon-name></italic> species by four receptacular clusters situated on the dorsal wall of the bursa copulatrix (Fig. <xref ref-type="fig" rid="F5">5H–W</xref>).</p><fig id="F5" position="float" orientation="portrait"><object-id xmlns:xlink="http://www.w3.org/1999/xlink" content-type="doi" xlink:type="simple">10.3897/zookeys.1037.62916.figure5</object-id><object-id xmlns:xlink="http://www.w3.org/1999/xlink" content-type="arpha" xlink:type="simple">FDADE336-F8AC-58E3-B045-9361A7999C09</object-id><label>Figure 5.</label><caption><p>Male and female genital anatomy of <italic><tp:taxon-name><tp:taxon-name-part taxon-name-part-type="genus" reg="Songthela">Songthela</tp:taxon-name-part> <tp:taxon-name-part taxon-name-part-type="species" reg="yuping">yuping</tp:taxon-name-part></tp:taxon-name></italic> sp. nov. <bold>A, D</bold> palp prolateral view <bold>B, E</bold> palp ventral view <bold>C, F</bold> palp retrolateral view <bold>G</bold> palp distal view <bold>H–K</bold> vulva dorsal view <bold>L–O</bold> vulva ventral view <bold>A–G</bold> XUX–2018–380A (holotype) <bold>H, L</bold> XUX–2018–380 <bold>I, M</bold> XUX– 2018–374 <bold>J, N</bold> XUX–2018–377 <bold>K, O</bold> XUX–2018–382 <bold>P, T</bold> XUX–2018–382A <bold>Q, U</bold> XUX–2018–375 <bold>R, V</bold> XUX–2018–379 <bold>S, W</bold> XUX–2018–373. Scale bars: 0.3 mm.</p></caption><graphic xmlns:xlink="http://www.w3.org/1999/xlink" xlink:href="zookeys-1037-057-g005.jpg" position="float" orientation="portrait" xlink:type="simple" id="oo_542519.jpg"><uri content-type="original_file" xlink:type="simple">https://binary.pensoft.net/fig/542519</uri></graphic></fig></tp:treatment-sec><tp:treatment-sec sec-type="description" id="SECID0E6FBG"><title>Description.</title><p><bold>Male</bold> (holotype; Fig. <xref ref-type="fig" rid="F1">1N</xref>). Carapace yellow brown, opisthosoma slightly brown, with 12 dark brown tergites, close to each other, 2–6 larger than others, and the 4<sup>th</sup> largest; sternum narrow, much longer than wide; a few pointed hairs running over ocular area; chelicerae robust with promargin of cheliceral groove with 9 denticles of variable size; legs with sturdy hairs and spines; 7 spinnerets. Measurements: <abbrev xmlns:xlink="http://www.w3.org/1999/xlink" xlink:title="body length" id="ABBRID0ENGBG" xlink:type="simple">BL</abbrev> 9.65, <abbrev xmlns:xlink="http://www.w3.org/1999/xlink" xlink:title="carapace length" id="ABBRID0ERGBG" xlink:type="simple">CL</abbrev> 4.53, <abbrev xmlns:xlink="http://www.w3.org/1999/xlink" xlink:title="carapace width" id="ABBRID0EVGBG" xlink:type="simple">CW</abbrev> 3.62, <abbrev xmlns:xlink="http://www.w3.org/1999/xlink" xlink:title="opisthosoma length" id="ABBRID0EZGBG" xlink:type="simple">OL</abbrev> 4.63, <abbrev xmlns:xlink="http://www.w3.org/1999/xlink" xlink:title="opisthosoma width" id="ABBRID0E4GBG" xlink:type="simple">OW</abbrev> 3.28; <abbrev xmlns:xlink="http://www.w3.org/1999/xlink" xlink:title="anterior lateral eyes" id="ABBRID0EBHBG" xlink:type="simple">ALE</abbrev> &gt; <abbrev xmlns:xlink="http://www.w3.org/1999/xlink" xlink:title="posterior lateral eyes" id="ABBRID0EFHBG" xlink:type="simple">PLE</abbrev> &gt; <abbrev xmlns:xlink="http://www.w3.org/1999/xlink" xlink:title="posterior median eyes" id="ABBRID0EJHBG" xlink:type="simple">PME</abbrev> &gt; <abbrev xmlns:xlink="http://www.w3.org/1999/xlink" xlink:title="anterior median eyes" id="ABBRID0ENHBG" xlink:type="simple">AME</abbrev>; leg I 15.40 (4.42 + 2.00 + 3.43 + 3.73 + 1.82), leg II 14.06 (4.15 + 1.85 + 3.48 + 2.90 + 1.68), leg III 17.08 (4.26 + 1.88 + 3.38 + 5.25 + 2.31), leg IV 23.05 (5.66 + 2.18 + 4.59 + 7.37 + 3.25).</p><p><bold><italic>Palp</italic>.</bold> Paracymbium with numerous setae and spines at the distal portion (Fig. <xref ref-type="fig" rid="F5">5A</xref>). Contrategulum with an irregular dentate edge and an apophysis proximally (Fig. <xref ref-type="fig" rid="F5">5D</xref>). Tegulum with a serrated marginal apophysis and a dorsal extension of terminal apophysis, and with a small thumb-like terminal tegular apophysis retrolaterally (Fig. <xref ref-type="fig" rid="F5">5B, F, G</xref>). Conductor fused with embolus basally, covered with several small spines in the middle part, and a long blade-shaped apical spine with a spinule basally (Fig. <xref ref-type="fig" rid="F5">5C, D, E</xref>). Embolus with a flat opening in distal portion and numerous ribbed ridges in middle and distal portion (Fig. <xref ref-type="fig" rid="F5">5C–G</xref>).</p><p><bold>Female</bold> (XUX–2018–382A; Fig. <xref ref-type="fig" rid="F1">1M</xref>). Carapace yellow brown, opisthosoma slightly brown, with 12 dark brown tergites, close to each other, 2–6 larger than others, and the 4<sup>th</sup> largest; sternum narrow, much longer than wide; a few pointed hairs running over ocular area; chelicerae robust with promargin of cheliceral groove with 12 denticles of variable size; legs with sturdy hairs and spines; 7 spinnerets. Measurements: <abbrev xmlns:xlink="http://www.w3.org/1999/xlink" xlink:title="body length" id="ABBRID0EWIBG" xlink:type="simple">BL</abbrev> 13.67, <abbrev xmlns:xlink="http://www.w3.org/1999/xlink" xlink:title="carapace length" id="ABBRID0E1IBG" xlink:type="simple">CL</abbrev> 6.60, <abbrev xmlns:xlink="http://www.w3.org/1999/xlink" xlink:title="carapace width" id="ABBRID0E5IBG" xlink:type="simple">CW</abbrev> 5.43, <abbrev xmlns:xlink="http://www.w3.org/1999/xlink" xlink:title="opisthosoma length" id="ABBRID0ECJBG" xlink:type="simple">OL</abbrev> 6.28, <abbrev xmlns:xlink="http://www.w3.org/1999/xlink" xlink:title="opisthosoma width" id="ABBRID0EGJBG" xlink:type="simple">OW</abbrev> 5.06; <abbrev xmlns:xlink="http://www.w3.org/1999/xlink" xlink:title="anterior lateral eyes" id="ABBRID0EKJBG" xlink:type="simple">ALE</abbrev> &gt; <abbrev xmlns:xlink="http://www.w3.org/1999/xlink" xlink:title="posterior lateral eyes" id="ABBRID0EOJBG" xlink:type="simple">PLE</abbrev> &gt; <abbrev xmlns:xlink="http://www.w3.org/1999/xlink" xlink:title="posterior median eyes" id="ABBRID0ESJBG" xlink:type="simple">PME</abbrev> &gt; <abbrev xmlns:xlink="http://www.w3.org/1999/xlink" xlink:title="anterior median eyes" id="ABBRID0EWJBG" xlink:type="simple">AME</abbrev>; palp 11.50 (3.75 + 2.05 + 2.42 + 3.28), leg I 13.37 (4.41 + 2.32 + 2.53 + 2.57 + 1.54), leg II 13.00 (3.85 + 2.30 + 2.27 + 2.79 + 1.79), leg III 13.21 (3.95 + 2.42 + 2.09 + 2.94 + 1.81), leg IV 19.08 (5.35 + 2.64 + 3.35 + 5.38 + 2.36).</p><p><bold><italic>Female genitalia</italic>.</bold> Two pairs of receptacular clusters with tubular stalks, situated on the dorsal wall of the bursa copulatrix. The median ones similar to or slightly larger than the lateral ones, with smooth genital stalks and fused together basally (Fig. <xref ref-type="fig" rid="F5">5H–W</xref>).</p></tp:treatment-sec><tp:treatment-sec sec-type="variation" id="SECID0EFKBG"><title>Variation.</title><p>Females vary in body size. The range of measurements as follows (<italic>N</italic> = 10): <abbrev xmlns:xlink="http://www.w3.org/1999/xlink" xlink:title="body length" id="ABBRID0ENKBG" xlink:type="simple">BL</abbrev> 9.65–14.14, <abbrev xmlns:xlink="http://www.w3.org/1999/xlink" xlink:title="carapace length" id="ABBRID0ERKBG" xlink:type="simple">CL</abbrev> 4.53–6.60, <abbrev xmlns:xlink="http://www.w3.org/1999/xlink" xlink:title="carapace width" id="ABBRID0EVKBG" xlink:type="simple">CW</abbrev> 3.62–5.68, <abbrev xmlns:xlink="http://www.w3.org/1999/xlink" xlink:title="opisthosoma length" id="ABBRID0EZKBG" xlink:type="simple">OL</abbrev> 4.59–6.71, <abbrev xmlns:xlink="http://www.w3.org/1999/xlink" xlink:title="opisthosoma width" id="ABBRID0E4KBG" xlink:type="simple">OW</abbrev> 3.28–5.30. The number of promargin of cheliceral groove varies from 9–12 (<italic>N</italic> = 10). Moreover, the female genitalia show somewhat intraspecific variation: the genital stalks of the median receptacular clusters are different in shape, either “Y” shaped (Fig. <xref ref-type="fig" rid="F5">5K, Q, R, S</xref>), “V” (Fig. <xref ref-type="fig" rid="F5">5H–J</xref>), or fused together (Fig. <xref ref-type="fig" rid="F5">5P</xref>); the lateral receptacular clusters are irregular, and larger than the median ones (Fig. <xref ref-type="fig" rid="F5">5Q</xref>).</p></tp:treatment-sec><tp:treatment-sec sec-type="etymology" id="SECID0ETLBG"><title>Etymology.</title><p>The species epithet, a noun in apposition, refers to the type locality.</p></tp:treatment-sec><tp:treatment-sec sec-type="distribution" id="SECID0EYLBG"><title>Distribution.</title><p>Guizhou (Yuping), China.</p></tp:treatment-sec><tp:treatment-sec sec-type="GenBank accession number" id="SECID0E4LBG"><title>GenBank accession number.</title><p>Holotype, XUX–2018–380A: <ext-link xmlns:xlink="http://www.w3.org/1999/xlink" ext-link-type="gen" xlink:href="MW450990" xlink:type="simple">MW450990</ext-link>; Paratypes, XUX–2018–373: <ext-link xmlns:xlink="http://www.w3.org/1999/xlink" ext-link-type="gen" xlink:href="MW809026" xlink:type="simple">MW809026</ext-link>; XUX–2018–374: <ext-link xmlns:xlink="http://www.w3.org/1999/xlink" ext-link-type="gen" xlink:href="MW809027" xlink:type="simple">MW809027</ext-link>; XUX–2018–375: <ext-link xmlns:xlink="http://www.w3.org/1999/xlink" ext-link-type="gen" xlink:href="MW809028" xlink:type="simple">MW809028</ext-link>; XUX–2018–376: <ext-link xmlns:xlink="http://www.w3.org/1999/xlink" ext-link-type="gen" xlink:href="MW809029" xlink:type="simple">MW809029</ext-link>; XUX–2018–377: <ext-link xmlns:xlink="http://www.w3.org/1999/xlink" ext-link-type="gen" xlink:href="MW809030" xlink:type="simple">MW809030</ext-link>; XUX–2018–378: <ext-link xmlns:xlink="http://www.w3.org/1999/xlink" ext-link-type="gen" xlink:href="MW809031" xlink:type="simple">MW809031</ext-link>; XUX–2018–379: <ext-link xmlns:xlink="http://www.w3.org/1999/xlink" ext-link-type="gen" xlink:href="MW809032" xlink:type="simple">MW809032</ext-link>; XUX–2018–380: <ext-link xmlns:xlink="http://www.w3.org/1999/xlink" ext-link-type="gen" xlink:href="MW809033" xlink:type="simple">MW809033</ext-link>.</p></tp:treatment-sec><tp:treatment-sec sec-type="remarks" id="SECID0EQNBG"><title>Remarks.</title><p>The intraspecific genetic distances of <italic><tp:taxon-name><tp:taxon-name-part taxon-name-part-type="genus" reg="Songthela">S.</tp:taxon-name-part> <tp:taxon-name-part taxon-name-part-type="species" reg="yuping">yuping</tp:taxon-name-part></tp:taxon-name></italic> sp. nov., and the interspecific genetic distances between <italic><tp:taxon-name><tp:taxon-name-part taxon-name-part-type="genus" reg="Songthela">S.</tp:taxon-name-part> <tp:taxon-name-part taxon-name-part-type="species" reg="yuping">yuping</tp:taxon-name-part></tp:taxon-name></italic> sp. nov. and the other two new species and the five known species are shown in Table <xref ref-type="table" rid="T1">1</xref>.</p></tp:treatment-sec><tp:treatment-sec><!--Section generated to contain objects referenced in tp:taxon-treatment.--><fig id="F1" position="float" orientation="portrait"><object-id xmlns:xlink="http://www.w3.org/1999/xlink" content-type="doi" xlink:type="simple">10.3897/zookeys.1037.62916.figure1</object-id><object-id xmlns:xlink="http://www.w3.org/1999/xlink" content-type="arpha" xlink:type="simple">89D0FBF2-75D8-5FB4-857D-9E54600AB5B9</object-id><label>Figure 1.</label><caption><p>Microhabitat and general somatic morphology of three new <italic><tp:taxon-name><tp:taxon-name-part taxon-name-part-type="genus" reg="Songthela">Songthela</tp:taxon-name-part></tp:taxon-name></italic> species <bold>A–E</bold><italic><tp:taxon-name><tp:taxon-name-part taxon-name-part-type="genus" reg="Songthela">Songthela</tp:taxon-name-part> <tp:taxon-name-part taxon-name-part-type="species" reg="liui">liui</tp:taxon-name-part></tp:taxon-name></italic> sp. nov.: <bold>D</bold> XUX–2018–381, female <bold>E</bold> XUX–2018–375A, male <bold>F–I</bold><italic><tp:taxon-name><tp:taxon-name-part taxon-name-part-type="genus" reg="Songthela">Songthela</tp:taxon-name-part> <tp:taxon-name-part taxon-name-part-type="species" reg="tianzhu">tianzhu</tp:taxon-name-part></tp:taxon-name></italic> sp. nov.: <bold>I</bold> XUX–2018–339, female <bold>J–N</bold><italic><tp:taxon-name><tp:taxon-name-part taxon-name-part-type="genus" reg="Songthela">Songthela</tp:taxon-name-part> <tp:taxon-name-part taxon-name-part-type="species" reg="yuping">yuping</tp:taxon-name-part></tp:taxon-name></italic> sp. nov.: <bold>M</bold> XUX–2018–380, female <bold>N</bold> XUX–2018–380A, male <bold>A, F, J</bold> microhabitat <bold>B, C, G, H, K, L</bold> the trapdoor with the door closed and open <bold>D, E, I, M, N</bold> dorsal view. Scale bars: 3 mm (<bold>D, E, I, M, N</bold>).</p></caption><graphic xmlns:xlink="http://www.w3.org/1999/xlink" xlink:href="zookeys-1037-057-g001.jpg" position="float" orientation="portrait" xlink:type="simple" id="oo_542515.jpg"><uri content-type="original_file" xlink:type="simple">https://binary.pensoft.net/fig/542515</uri></graphic></fig><table-wrap id="T1" position="float" orientation="portrait"><label>Table 1.</label><caption><p>Genetic distances within and among the three new species in this study and among the three new species and five known species based on <abbrev xmlns:xlink="http://www.w3.org/1999/xlink" xlink:title="cytochrome c oxidase subunit I" id="ABBRID0EUMAC" xlink:type="simple">COI</abbrev> sequences (<abbrev xmlns:xlink="http://www.w3.org/1999/xlink" xlink:title="Kimura 2-parameter" id="ABBRID0EYMAC" xlink:type="simple">K2P</abbrev>/<italic>p</italic>-distance). The GenBank accession codes of the known species and the number of specimens of each new species that were used to calculate the genetic distances are provided in parentheses. The specimen code and the GenBank accession code of the new species are provided in the descriptions.</p></caption><table id="TID0EQBAG" rules="all"><tbody><tr><th rowspan="1" colspan="1"/><th rowspan="1" colspan="1"><italic><tp:taxon-name><tp:taxon-name-part taxon-name-part-type="genus" reg="Songthela">S.</tp:taxon-name-part> <tp:taxon-name-part taxon-name-part-type="species" reg="liui">liui</tp:taxon-name-part></tp:taxon-name></italic> sp. nov. (<italic>N</italic> = 9)</th><th rowspan="1" colspan="1"><italic><tp:taxon-name><tp:taxon-name-part taxon-name-part-type="genus" reg="Songthela">S.</tp:taxon-name-part> <tp:taxon-name-part taxon-name-part-type="species" reg="tianzhu">tianzhu</tp:taxon-name-part></tp:taxon-name></italic> sp. nov. (<italic>N</italic> = 21)</th><th rowspan="1" colspan="1"><italic><tp:taxon-name><tp:taxon-name-part taxon-name-part-type="genus" reg="Songthela">S.</tp:taxon-name-part> <tp:taxon-name-part taxon-name-part-type="species" reg="yuping">yuping</tp:taxon-name-part></tp:taxon-name></italic> sp. nov. (<italic>N</italic> = 9)</th><th rowspan="1" colspan="1">
                <italic><tp:taxon-name><tp:taxon-name-part taxon-name-part-type="genus" reg="Songthela">S.</tp:taxon-name-part> <tp:taxon-name-part taxon-name-part-type="species" reg="goulouensis">goulouensis</tp:taxon-name-part></tp:taxon-name></italic>
              </th><th rowspan="1" colspan="1">
                <italic><tp:taxon-name><tp:taxon-name-part taxon-name-part-type="genus" reg="Songthela">S.</tp:taxon-name-part> <tp:taxon-name-part taxon-name-part-type="species" reg="huangyang">huangyang</tp:taxon-name-part></tp:taxon-name></italic>
              </th><th rowspan="1" colspan="1">
                <italic><tp:taxon-name><tp:taxon-name-part taxon-name-part-type="genus" reg="Songthela">S.</tp:taxon-name-part> <tp:taxon-name-part taxon-name-part-type="species" reg="pyriformis">pyriformis</tp:taxon-name-part></tp:taxon-name></italic>
              </th><th rowspan="1" colspan="1">
                <italic><tp:taxon-name><tp:taxon-name-part taxon-name-part-type="genus" reg="Songthela">S.</tp:taxon-name-part> <tp:taxon-name-part taxon-name-part-type="species" reg="shuyuan">shuyuan</tp:taxon-name-part></tp:taxon-name></italic>
              </th></tr><tr><td rowspan="1" colspan="1"><italic><tp:taxon-name><tp:taxon-name-part taxon-name-part-type="genus" reg="Songthela">S.</tp:taxon-name-part> <tp:taxon-name-part taxon-name-part-type="species" reg="liui">liui</tp:taxon-name-part></tp:taxon-name></italic> sp. nov.</td><td rowspan="1" colspan="1">0.1/0.1%</td><td rowspan="1" colspan="1">–</td><td rowspan="1" colspan="1">–</td><td rowspan="1" colspan="1">–</td><td rowspan="1" colspan="1">–</td><td rowspan="1" colspan="1">–</td><td rowspan="1" colspan="1">–</td></tr><tr><td rowspan="1" colspan="1"><italic><tp:taxon-name><tp:taxon-name-part taxon-name-part-type="genus" reg="Songthela">S.</tp:taxon-name-part> <tp:taxon-name-part taxon-name-part-type="species" reg="tianzhu">tianzhu</tp:taxon-name-part></tp:taxon-name></italic> sp. nov.</td><td rowspan="1" colspan="1">18.4/16.2%</td><td rowspan="1" colspan="1">0.9/0.9%</td><td rowspan="1" colspan="1">–</td><td rowspan="1" colspan="1">–</td><td rowspan="1" colspan="1">–</td><td rowspan="1" colspan="1">–</td><td rowspan="1" colspan="1">–</td></tr><tr><td rowspan="1" colspan="1"><italic><tp:taxon-name><tp:taxon-name-part taxon-name-part-type="genus" reg="Songthela">S.</tp:taxon-name-part> <tp:taxon-name-part taxon-name-part-type="species" reg="yuping">yuping</tp:taxon-name-part></tp:taxon-name></italic> sp. nov.</td><td rowspan="1" colspan="1">17.3/15.3%</td><td rowspan="1" colspan="1">6.6/6.2%</td><td rowspan="1" colspan="1">0/0%</td><td rowspan="1" colspan="1">–</td><td rowspan="1" colspan="1">–</td><td rowspan="1" colspan="1">–</td><td rowspan="1" colspan="1">–</td></tr><tr><td rowspan="1" colspan="1"><italic><tp:taxon-name><tp:taxon-name-part taxon-name-part-type="genus" reg="Songthela">S.</tp:taxon-name-part> <tp:taxon-name-part taxon-name-part-type="species" reg="goulouensis">goulouensis</tp:taxon-name-part></tp:taxon-name></italic> (<ext-link xmlns:xlink="http://www.w3.org/1999/xlink" ext-link-type="gen" xlink:href="MT102211" xlink:type="simple">MT102211</ext-link>)</td><td rowspan="1" colspan="1">14.4/12.9%</td><td rowspan="1" colspan="1">23.4/19.8%</td><td rowspan="1" colspan="1">21.5/18.5%</td><td rowspan="1" colspan="1">–</td><td rowspan="1" colspan="1">–</td><td rowspan="1" colspan="1">–</td><td rowspan="1" colspan="1">–</td></tr><tr><td rowspan="1" colspan="1"><italic><tp:taxon-name><tp:taxon-name-part taxon-name-part-type="genus" reg="Songthela">S.</tp:taxon-name-part> <tp:taxon-name-part taxon-name-part-type="species" reg="huangyang">huangyang</tp:taxon-name-part></tp:taxon-name></italic> (<ext-link xmlns:xlink="http://www.w3.org/1999/xlink" ext-link-type="gen" xlink:href="MT102213" xlink:type="simple">MT102213</ext-link>)</td><td rowspan="1" colspan="1">19.8/17.3%</td><td rowspan="1" colspan="1">20.2/17.6%</td><td rowspan="1" colspan="1">21.1/18.2%</td><td rowspan="1" colspan="1">23.0/19.5%</td><td rowspan="1" colspan="1">–</td><td rowspan="1" colspan="1">–</td><td rowspan="1" colspan="1">–</td></tr><tr><td rowspan="1" colspan="1"><italic><tp:taxon-name><tp:taxon-name-part taxon-name-part-type="genus" reg="Songthela">S.</tp:taxon-name-part> <tp:taxon-name-part taxon-name-part-type="species" reg="pyriformis">pyriformis</tp:taxon-name-part></tp:taxon-name></italic> (<ext-link xmlns:xlink="http://www.w3.org/1999/xlink" ext-link-type="gen" xlink:href="MN400625" xlink:type="simple">MN400625</ext-link>)</td><td rowspan="1" colspan="1">17.7/15.6%</td><td rowspan="1" colspan="1">18.0/15.9%</td><td rowspan="1" colspan="1">17.3/15.3%</td><td rowspan="1" colspan="1">17.8/15.8%</td><td rowspan="1" colspan="1">19.2/16.8%</td><td rowspan="1" colspan="1">–</td><td rowspan="1" colspan="1">–</td></tr><tr><td rowspan="1" colspan="1"><italic><tp:taxon-name><tp:taxon-name-part taxon-name-part-type="genus" reg="Songthela">S.</tp:taxon-name-part> <tp:taxon-name-part taxon-name-part-type="species" reg="shuyuan">shuyuan</tp:taxon-name-part></tp:taxon-name></italic> (<ext-link xmlns:xlink="http://www.w3.org/1999/xlink" ext-link-type="gen" xlink:href="MN400635" xlink:type="simple">MN400635</ext-link>)</td><td rowspan="1" colspan="1">12.6/11.4%</td><td rowspan="1" colspan="1">19.6/17.1%</td><td rowspan="1" colspan="1">19.7/17.1%</td><td rowspan="1" colspan="1">16.5/14.4%</td><td rowspan="1" colspan="1">18.8/16.5%</td><td rowspan="1" colspan="1">17.9/15.8%</td><td rowspan="1" colspan="1">–</td></tr><tr><td rowspan="1" colspan="1"><italic><tp:taxon-name><tp:taxon-name-part taxon-name-part-type="genus" reg="Songthela">S.</tp:taxon-name-part> <tp:taxon-name-part taxon-name-part-type="species" reg="xiangnan">xiangnan</tp:taxon-name-part></tp:taxon-name></italic> (<ext-link xmlns:xlink="http://www.w3.org/1999/xlink" ext-link-type="gen" xlink:href="MT102212" xlink:type="simple">MT102212</ext-link>)</td><td rowspan="1" colspan="1">19.5/17.0%</td><td rowspan="1" colspan="1">14.2/12.7%</td><td rowspan="1" colspan="1">11.2/10.3%</td><td rowspan="1" colspan="1">23.3/19.7%</td><td rowspan="1" colspan="1">20.0/17.4%</td><td rowspan="1" colspan="1">19.7/17.3%</td><td rowspan="1" colspan="1">20.2/17.4%</td></tr></tbody></table></table-wrap></tp:treatment-sec></tp:taxon-treatment>
